# Supplementary material for: Invasive Congeners Differ in Successional Impacts across Space and Time
Source: PLoS One. 2015 Feb 6;10(2):e0117283. doi: 10.1371/journal.pone.0117283 (PMC4319750; doi:10.1371/journal.pone.0117283)
Supplement: S7 Appendix. — (ZIP) [file pone.0117283.s007.zip]

Archive with 11 entries (11 files):
- metadata/backdune.transition.zone.study.csv
- metadata/backdune.transition.zone.study.metadata.csv
- metadata/chronosequence.bayesian.script.r.r
- metadata/chronosequence.soil.csv
- metadata/chronosequence.soil.metadata.csv
- metadata/chronosequence.veg.csv
- metadata/chronosequence.veg.metadata.csv
- metadata/chronosequence.veg.species.list.csv
- metadata/chronosequence.veg.species.list.metadata.csv
- metadata/decadal.study.csv
- metadata/decadal.study.metadata.csv
