# Supplementary material for: Invasive Congeners Differ in Successional Impacts across Space and Time
Source: PLoS One. 2015 Feb 6;10(2):e0117283. doi: 10.1371/journal.pone.0117283 (PMC4319750; doi:10.1371/journal.pone.0117283)
Supplement: S7 Appendix. — (ZIP) [file pone.0117283.s007.zip › metadata/backdune.transition.zone.study.csv]

station	easting	northing	switch.found	last.area	last.utm	northing.start.1988	easting.start.1988	northing.switch.1988	easting.switch.1988	result
1	416,664.05	5131580.75	0	forest	418105	418472	417926	5131437	418172	forest
2	418,037.46	5133261.84	0	development	418278	5133182	418236	5133186	418472	development
3	418,166.63	5134633.83	0	forest	418542	5134625	418305	5134620	418601	forest
4	418,308.63	5136265.28	0	forest	418571	5136279	418388	5136272	418729	forest
5	418,420.77	5137823.96	0	property	418525	5137836	418524	5137835	418731	development
6	418,485.26	5139448.12	0	property	418841	5139446	418640	5139446	418871	development
7	418,555.55	5140868.76				5141113	418649	5141108	418906
8	418,610.37	5142602.03	0	property	418804	5142600	418704	5142595	418865	displacement
9	418,620.48	5142703.15
10	418,708.95	5145914.68	0	forest	418867	5145945	418858	5145947	418994	forest
11	418,714.85	5147501.06	0	property/shrub	418843	5147527	418864	5147526	418990	development
12	418,831.37	5149370.27				5149376	418900
13	418,749.06	5150880.35	0	property	418838	5150848	418818	5150851	418872	displacement
14	418,747.81	5152454.79				5152447	418807
15	418,685.59	5154025.73	0	property	418819	5154020	418758	5154018	418848	development
16	418,655.93	5155638.54	0	property	418738	5155664	418721	5155665	418785	displacement
17	418,643.25	5157150.48	0	forest shrubs	418742	5157136	418630	5157143	418736	displacement
18	418,562.60	5158750.7	0	forest	418568	5158849	418505	5158850	418603	forest
19	418,391.31	5160395.07	0	property/forest	418508	5160481	418349	5160477	418454	displacement
20	418,300.34	5161222.12	0	shrub/forest	418387	5161143	418309	5161141	418457	forest
