# Supplementary material for: Invasive Congeners Differ in Successional Impacts across Space and Time
Source: PLoS One. 2015 Feb 6;10(2):e0117283. doi: 10.1371/journal.pone.0117283 (PMC4319750; doi:10.1371/journal.pone.0117283)
Supplement: S7 Appendix. — (ZIP) [file pone.0117283.s007.zip › metadata/backdune.transition.zone.study.metadata.csv]

Column	Metadata
Station	Name of each transect
easting	easting UTM of start of 2011 transect
northing	northing UTM of start of 2011 transect
switch.found	presence/absence of a switch in composition from A. breviligulata to A. arenaria
last.area	description of land at the end of the transect
last.utm	easting UTM of send of 2011 transect
northing.start.1988	northing UTM of start of 1988 transect
easting.start.1988	easting UTM of start of 1988 transect
northing.switch.1988	northing UTM of switch in composition of 1988 transect
easting.switch.1988	easting UTM of switch in composition of 1988 transect
result	whether transect resulted in forest, development, or evidence of A. arenaria displacement
