# Supplementary material for: Invasive Congeners Differ in Successional Impacts across Space and Time
Source: PLoS One. 2015 Feb 6;10(2):e0117283. doi: 10.1371/journal.pone.0117283 (PMC4319750; doi:10.1371/journal.pone.0117283)
Supplement: S7 Appendix. — (ZIP) [file pone.0117283.s007.zip › metadata/chronosequence.bayesian.script.r.r]

#This script can be used to run Bayesian models to analysize Ammophila cover, native species cover, and total species richness for the chronosequence study

library(R2jags)
library(lme4)

dunedata<-read.csv("chronosequence.veg.csv",header=T)  #read in the data

n<-dim(dunedata)[1] #number of total observations
ngroups<-length(unique(factor(dunedata$site_id))) #establish the nuumber of grouping variables (sites)
ammoph<-(dunedata$AMAR.cover+dunedata$AMBR.cover)/100 #calculate total Ammophila cover
ammoph[ammoph==0]<-0.005  #adjust to meet assumptions of logit transformation 0<x<1
ammoph[ammoph==1]<-0.995

sammoph<-(ammoph-mean(ammoph))/sd(ammoph)	#standardize ammophila cover for use as a covariate in the native cover and richness analyses
site<-factor(dunedata$site_id)  #site is each transect where chronosequence was sampled
year<-factor(dunedata$year) #data collected in 2006 and 2009

#assign covariate data to variables and standardize for use as covariates in model
shore<-(dunedata$shore_chg-mean(dunedata$shore_chg))/sd(dunedata$shore_chg)	#standardize shoreline change rate
age<-(dunedata$chronosequence.age-mean(dunedata$chronosequence.age))/sd(dunedata$chronosequence.age)	#standardize age
space<-(dunedata$dune.gradient-mean(dunedata$dune.gradient))/sd(dunedata$dune.gradient)	#standardize the dune gradient
AMtype<-as.numeric(dunedata$dominant.ammophila)
AMtype[AMtype==1]<-0
AMtype[AMtype==2]<-1

#assign response data to variables
response<-logit(ammoph) #ammophila cover
native<-logit(dunedata$native.cover)
rich<-dunedata$rich


################################
#Ammophila model

# Write model

sink("ammoph.model.txt")
cat("
model {
 # Set Priors
 for (i in 1:ngroups){
  alpha[i] ~ dnorm(mu.int,tau.int)	#Random intercepts
 }
 mu.int ~ dnorm(0,0.001)			#Mean hyperparameter for random intercepts
 tau.int <- 1 /(sigma.int*sigma.int)
 sigma.int ~ dunif(0,100)		#SD hyperparameter for random intercepts
 
 for (i in 1:2){
  alpha.year[i] ~ dnorm(mu.int.yr,tau.int.yr)	#Random intercepts
 }
 mu.int.yr ~ dnorm(0,0.001)			#Mean hyperparameter for random intercepts
 tau.int.yr <- 1 /(sigma.int.yr*sigma.int.yr)
 sigma.int.yr ~ dunif(0,100)		#SD hyperparameter for random intercepts

#Draw from the normal distribution to establish coefficients
 b0.shore ~ dnorm(0,0.001)
 b1.age ~ dnorm(0,0.001)	
 b1.5.age ~ dnorm(0,0.001)			
 b2.space ~ dnorm(0,0.001)
 b2.5.space ~ dnorm(0,0.001)


 b3.AMtype ~ dnorm(0,0.001)	
 b4.AMtype.age ~ dnorm(0,0.001)	
 b5.AMtype.space ~ dnorm(0,0.001)	
 b6.AMtype.age2 ~ dnorm(0,0.001)	
 b7.AMtype.space2 ~ dnorm(0,0.001)

 b8.age.space ~ dnorm(0,0.001)	
 b9.AMtype.age.space ~ dnorm(0,0.001)	

	

 tau <- 1 /(sigma*sigma)		#Residual precision
 sigma ~dunif(0,100)			#Residual standard deviation

 # Likelihood
 for (i in 1:n){
  response[i] ~ dnorm(mu[i],tau)		#The random variable
  mu[i] <- alpha[site[i]]+alpha[year[i]]+
	b0.shore*shore[i]+
	b1.age*age[i]+b1.5.age*pow(age[i],2)+
	b2.space*space[i]+b2.5.space*pow(space[i],2)+
	b3.AMtype*AMtype[i]+
	b4.AMtype.age*AMtype[i]*age[i]+b5.AMtype.space*AMtype[i]*space[i]+
	b6.AMtype.age2*AMtype[i]*pow(age[i],2)+b7.AMtype.space2*AMtype[i]*pow(space[i],2)+
	b8.age.space*age[i]*space[i]+b9.AMtype.age.space*AMtype[i]*age[i]*space[i]
 }

 #Tests
 test.timevspace<-b4.AMtype.age-b7.AMtype.space2

}
",fill=TRUE)
sink()

# Bundle data
jag.data <- list(response=response,site=as.numeric(site),year=as.numeric(year),
	shore=shore,age=age,space=space,AMtype=AMtype,
	ngroups=ngroups,n=n)

# Inits function
inits <- function(){list(alpha=rnorm(ngroups,0,2),
	mu.int=rnorm(1,0,1),sigma.int=rlnorm(1),sigma=rlnorm(1),
	b0.shore=rnorm(1,1,1),
	b1.age=rnorm(1,1,1),b1.5.age=rnorm(1,1,1),
	b2.space=rnorm(1,1,1),b2.5.space=rnorm(1,1,1),
	b3.AMtype=rnorm(1,1,1),
	b4.AMtype.age=rnorm(1,1,1),b5.AMtype.space=rnorm(1,1,1),
	b6.AMtype.age2=rnorm(1,1,1),b7.AMtype.space2=rnorm(1,1,1),
	b8.age.space=rnorm(1,1,1),b9.AMtype.age.space=rnorm(1,1,1)
	)}

# Parameters to estimate
parameters <- c("alpha","alpha.year","mu.int","sigma.int","sigma",
	"b0.shore","b1.age","b1.5.age","b2.space","b2.5.space",
	"b3.AMtype","b4.AMtype.age","b5.AMtype.space",
	"b6.AMtype.age2","b7.AMtype.space2",
	"b8.age.space","b9.AMtype.age.space",
	"test.timevspace")

# MCMC settings
ni <- 50000 #number of iterations
nb <- 500 #number of burn-in iterations
nt <- 2 #thinning rate
nc <- 10  #number of chains

# Start Gibbs sampling
out1 <- jags(data=jag.data, inits=inits, parameters=parameters, model="ammoph.model.txt",n.thin=nt, n.chains=nc, n.burnin=nb, n.iter=ni)

print(out1, dig=3)

################################
################################

#Native model

# Write model
sink("native.model.txt")
cat("
model {
 # Priors
 for (i in 1:ngroups){
  alpha[i] ~ dnorm(mu.int,tau.int)	#Random intercepts
 }
 mu.int ~ dnorm(0,0.001)			#Mean hyperparameter for random intercepts
 tau.int <- 1 /(sigma.int*sigma.int)
 sigma.int ~ dunif(0,100)		#SD hyperparameter for random intercepts
 
 for (i in 1:2){
  alpha.year[i] ~ dnorm(mu.int.yr,tau.int.yr)	#Random intercepts
 }
 mu.int.yr ~ dnorm(0,0.001)			#Mean hyperparameter for random intercepts
 tau.int.yr <- 1 /(sigma.int.yr*sigma.int.yr)
 sigma.int.yr ~ dunif(0,100)		#SD hyperparameter for random intercepts

 b0.shore ~ dnorm(0,0.001)
 b01.sammoph ~ dnorm(0,0.001)
 b1.age ~ dnorm(0,0.001)	
 b1.5.age ~ dnorm(0,0.001)			
 b2.space ~ dnorm(0,0.001)
 b2.5.space ~ dnorm(0,0.001)

 b3.AMtype ~ dnorm(0,0.001)
 b35.AMtype.sammoph ~ dnorm(0,0.001)
 b4.AMtype.age ~ dnorm(0,0.001)	
 b5.AMtype.space ~ dnorm(0,0.001)	
 b6.AMtype.age2 ~ dnorm(0,0.001)	
 b7.AMtype.space2 ~ dnorm(0,0.001)

 b8.age.space ~ dnorm(0,0.001)	
 b9.AMtype.age.space ~ dnorm(0,0.001)	

	

 tau <- 1 /(sigma*sigma)		#Residual precision
 sigma ~dunif(0,100)			#Residual standard deviation

 # Likelihood
 for (i in 1:n){
  native[i] ~ dnorm(mu[i],tau)		#The random variable
  mu[i] <- alpha[site[i]]+alpha[year[i]]+
	b0.shore*shore[i]+b01.sammoph*sammoph[i]+
	b1.age*age[i]+b1.5.age*pow(age[i],2)+
	b2.space*space[i]+b2.5.space*pow(space[i],2)+
	b3.AMtype*AMtype[i]+b35.AMtype.sammoph*AMtype[i]*sammoph[i]+
	b4.AMtype.age*AMtype[i]*age[i]+b5.AMtype.space*AMtype[i]*space[i]+
	b6.AMtype.age2*AMtype[i]*pow(age[i],2)+b7.AMtype.space2*AMtype[i]*pow(space[i],2)+
	b8.age.space*age[i]*space[i]+b9.AMtype.age.space*AMtype[i]*age[i]*space[i]

 #Tests
 test.timevspace<-b4.AMtype.age-b7.AMtype.space2
 }

}
",fill=TRUE)
sink()

# Bundle data
jag.data <- list(native=native,site=as.numeric(site),year=as.numeric(year),
	shore=shore,age=age,space=space,AMtype=AMtype,sammoph=sammoph,
	ngroups=ngroups,n=n)

# Inits function
inits <- function(){list(alpha=rnorm(ngroups,0,2),
	mu.int=rnorm(1,0,1),sigma.int=rlnorm(1),sigma=rlnorm(1),
	b0.shore=rnorm(1,1,1),
	b01.sammoph=rnorm(1,1,1),
	b1.age=rnorm(1,1,1),b1.5.age=rnorm(1,1,1),
	b2.space=rnorm(1,1,1),b2.5.space=rnorm(1,1,1),
	b3.AMtype=rnorm(1,1,1),
	b35.AMtype.sammoph=rnorm(1,1,1),
	b4.AMtype.age=rnorm(1,1,1),b5.AMtype.space=rnorm(1,1,1),
	b6.AMtype.age2=rnorm(1,1,1),b7.AMtype.space2=rnorm(1,1,1),
	b8.age.space=rnorm(1,1,1),b9.AMtype.age.space=rnorm(1,1,1)
	)}

# Parameters to estimate
parameters <- c("alpha","alpha.year","mu.int","sigma.int","sigma",
	"b0.shore","b01.sammoph","b1.age","b1.5.age","b2.space","b2.5.space",
	"b3.AMtype","b35.AMtype.sammoph","b4.AMtype.age","b5.AMtype.space",
	"b6.AMtype.age2","b7.AMtype.space2",
	"b8.age.space","b9.AMtype.age.space",
	"test.timevspace")

# MCMC settings
ni <- 50000
nb <- 500
nt <- 2
nc <- 10

# Start Gibbs sampling
out2 <- jags(data=jag.data, inits=inits, parameters=parameters, model="native.model.txt",
		n.thin=nt, n.chains=nc, n.burnin=nb, n.iter=ni)

print(out2, dig=3)

################################
################################

#Richness model

# Write model
sink("rich.model.txt")
cat("
model {
 # Priors
 for (i in 1:ngroups){
  alpha[i] ~ dnorm(mu.int,tau.int)	#Random intercepts
 }
 mu.int ~ dnorm(0,0.001)			#Mean hyperparameter for random intercepts
 tau.int <- 1 /(sigma.int*sigma.int)
 sigma.int ~ dunif(0,100)		#SD hyperparameter for random intercepts
 
 for (i in 1:2){
  alpha.year[i] ~ dnorm(mu.int.yr,tau.int.yr)	#Random intercepts
 }
 mu.int.yr ~ dnorm(0,0.001)			#Mean hyperparameter for random intercepts
 tau.int.yr <- 1 /(sigma.int.yr*sigma.int.yr)
 sigma.int.yr ~ dunif(0,100)		#SD hyperparameter for random intercepts

 b0.shore ~ dnorm(0,0.001)
 b01.sammoph ~ dnorm(0,0.001)
 b1.age ~ dnorm(0,0.001)	
 b1.5.age ~ dnorm(0,0.001)			
 b2.space ~ dnorm(0,0.001)
 b2.5.space ~ dnorm(0,0.001)

 b3.AMtype ~ dnorm(0,0.001)
 b35.AMtype.sammoph ~ dnorm(0,0.001)
 b4.AMtype.age ~ dnorm(0,0.001)	
 b5.AMtype.space ~ dnorm(0,0.001)	
 b6.AMtype.age2 ~ dnorm(0,0.001)	
 b7.AMtype.space2 ~ dnorm(0,0.001)

 b8.age.space ~ dnorm(0,0.001)	
 b9.AMtype.age.space ~ dnorm(0,0.001)	

	

 tau <- 1 /(sigma*sigma)		#Residual precision
 sigma ~dunif(0,100)			#Residual standard deviation

 # Likelihood
 for (i in 1:n){

  rich[i] ~ dpois(mu[i])		
  log(mu[i]) <- alpha[site[i]]+alpha[year[i]]+
	b0.shore*shore[i]+b01.sammoph*sammoph[i]+
	b1.age*age[i]+b1.5.age*pow(age[i],2)+
	b2.space*space[i]+b2.5.space*pow(space[i],2)+
	b3.AMtype*AMtype[i]+b35.AMtype.sammoph*AMtype[i]*sammoph[i]+
	b4.AMtype.age*AMtype[i]*age[i]+b5.AMtype.space*AMtype[i]*space[i]+
	b6.AMtype.age2*AMtype[i]*pow(age[i],2)+b7.AMtype.space2*AMtype[i]*pow(space[i],2)+
	b8.age.space*age[i]*space[i]+b9.AMtype.age.space*AMtype[i]*age[i]*space[i]
 }

 #Tests
 test.timevspace<-b4.AMtype.age-b7.AMtype.space2

}
",fill=TRUE)
sink()

# Bundle data
jag.data <- list(rich=rich,site=as.numeric(site),year=as.numeric(year),
	shore=shore,age=age,space=space,AMtype=AMtype,sammoph=sammoph,
	ngroups=ngroups,n=n)

# Inits function
inits <- function(){list(alpha=rnorm(ngroups,0,2),
	mu.int=rnorm(1,0,1),sigma.int=rlnorm(1),sigma=rlnorm(1),
	b0.shore=rnorm(1,1,1),
	b01.sammoph=rnorm(1,1,1),
	b1.age=rnorm(1,1,1),b1.5.age=rnorm(1,1,1),
	b2.space=rnorm(1,1,1),b2.5.space=rnorm(1,1,1),
	b3.AMtype=rnorm(1,1,1),
	b35.AMtype.sammoph=rnorm(1,1,1),
	b4.AMtype.age=rnorm(1,1,1),b5.AMtype.space=rnorm(1,1,1),
	b6.AMtype.age2=rnorm(1,1,1),b7.AMtype.space2=rnorm(1,1,1),
	b8.age.space=rnorm(1,1,1),b9.AMtype.age.space=rnorm(1,1,1)
	)}

# Parameters to estimate
parameters <- c("alpha","alpha.year","mu.int","sigma.int","sigma",
	"b0.shore","b01.sammoph","b1.age","b1.5.age","b2.space","b2.5.space",
	"b3.AMtype","b35.AMtype.sammoph","b4.AMtype.age","b5.AMtype.space",
	"b6.AMtype.age2","b7.AMtype.space2",
	"b8.age.space","b9.AMtype.age.space",
	"test.timevspace")

# MCMC settings
ni <- 50000
nb <- 500
nt <- 2
nc <- 10

# Start Gibbs sampling
out3 <- jags(data=jag.data, inits=inits, parameters=parameters, model="rich.model.txt",
		n.thin=nt, n.chains=nc, n.burnin=nb, n.iter=ni)

print(out3, dig=3)
