# Supplementary material for: Invasive Congeners Differ in Successional Impacts across Space and Time
Source: PLoS One. 2015 Feb 6;10(2):e0117283. doi: 10.1371/journal.pone.0117283 (PMC4319750; doi:10.1371/journal.pone.0117283)
Supplement: S7 Appendix. — (ZIP) [file pone.0117283.s007.zip › metadata/chronosequence.soil.csv]

site	location	dominant.ammophila	AMAR.cover	AMBR.cover	percent.C	percent.N	K	P	Na	org.matter	cation.exg.cap	ph
BANNR06	toe	AMAR	23.05	NA	0.0255	0.0018	69	13	243	0.2	2.7	7.4
BANNR06	crest	AMAR	23.05	NA	0.0234	0.004	55	7	89	0.2	1.6	7.4
BANNR06	heel	AMAR	23.05	NA	0.0276	0.0042	39	6	46	0.2	1.2	6.9
DELRAY46	toe	AMBR	5	24.2962963	0.0282	0.002	200	13	173	0.4	3.4	8.4
DELRAY46	crest	AMBR	5	24.2962963	0.0228	0.0047	173	17	83	0.3	3.2	7.8
DELRAY46	heel	AMBR	5	24.2962963	0.0195	0.0032	171	16	64	0.4	3	7.5
EASTJETTY	toe	AMBR	15.625	37.5	0.0334	0.0027	128	26	113	0.2	3.1	7.9
EASTJETTY	crest	AMBR	15.625	37.5	0.0491	0.0041	137	23	120	0.2	3	7.6
EASTJETTY	heel	AMBR	15.625	37.5	0.1285	0.0111	86	27	50	0.4	3.3	6.6
FS03	toe	AMBR	NA	37.26666667	0.0269	0.0042	199	15	189	0.3	3.4	8.3
FS03	crest	AMBR	NA	37.26666667	0.0279	0.0054	195	18	87	0.2	3.4	7.5
FS03	heel	AMBR	NA	37.26666667	0.028	0.0018	175	17	79	0.4	3.2	7.5
GH05	toe	AMBR	NA	23.44444444	0.044	0.006	148	10	80	0.3	3.1	7.5
GH05	crest	AMBR	NA	23.44444444	0.0372	0.004	150	11	49	0.4	3	7.5
GH05	heel	AMBR	NA	23.44444444	0.1848	0.0151	85	9	41	0.5	3.1	6.8
GH06	toe	AMBR	NA	29.2	0.0352	0.0074	164	10	100	0.3	2.9	8
GH06	crest	AMBR	NA	29.2	0.0424	0.0062	130	10	56	0.3	2.7	7.5
GH06	heel	AMBR	NA	29.2	0.1172	0.0144	107	11	32	0.6	2.8	6.8
GH11	toe	AMBR	5	18.39393939	0.0253	0.0077	145	8	100	0.2	2.8	8.1
GH11	crest	AMBR	5	18.39393939	0.0285	0.0047	91	8	39	0.4	2.1	7.6
GH11	heel	AMBR	5	18.39393939	0.0291	0.0041	91	8	33	0.3	2.3	7.4
KIM44	toe	AMBR	NA	24.03448276	0.0241	0.0042	172	16	111	0.5	3.1	8
KIM44	crest	AMBR	NA	24.03448276	0.024	0.001	176	18	84	0.2	3.2	7.6
KIM44	heel	AMBR	NA	24.03448276	0.0237	6e-04	189	20	88	0.6	3.5	7.7
LB02	toe	AMBR	13	33.75	0.0211	0.0051	186	15	121	0.2	3.2	8.1
LB02	crest	AMBR	13	33.75	0.027	0.0019	182	16	72	0.6	3	7.5
LB02	heel	AMBR	13	33.75	0.1819	0.0125	87	21	40	0.5	3.5	6.5
LB05	toe	AMBR	23.13333333	32.5	0.025	0.0056	178	16	134	0.3	3.1	8.1
LB05	crest	AMBR	23.13333333	32.5	0.0258	0.0046	157	13	82	0.2	2.9	7.5
LB05	heel	AMBR	23.13333333	32.5	0.0813	0.0089	77	15	42	0.8	2.8	6.8
LB08	toe	AMBR	NA	26.51923077	0.0291	0.0033	201	1	145	0.3	3.9	8.1
LB08	crest	AMBR	NA	26.51923077	0.0327	0.0065	188	12	85	0.7	3	7.7
LB08	heel	AMBR	NA	26.51923077	0.0387	0.0071	115	12	44	0.3	3.8	7.6
LB11	toe	AMBR	NA	28.63636364	0.0278	0.0039	197	14	145	0.6	3.7	8
LB11	crest	AMBR	NA	28.63636364	0.0386	0.0071	173	15	63	0.3	3.6	7.3
LB11	heel	AMBR	NA	28.63636364	0.0534	0.0075	130	15	44	0.4	3.1	7
LB12	toe	AMBR	NA	31.2	0.0233	0.0017	192	14	160	0.2	3.5	7.9
LB12	crest	AMBR	NA	31.2	0.0238	0.0051	186	14	188	0.4	3.3	8.3
LB12	heel	AMBR	NA	31.2	0.2823	0.0184	88	19	42	0.5	3.6	6.4
LB37	toe	AMBR	NA	40.36363636	0.0172	3e-04	122	23	89	0.1	2.6	7.8
LB37	crest	AMBR	NA	40.36363636	0.0177	0.0028	138	21	115	0.2	2.6	8
LB37	heel	AMBR	NA	40.36363636	0.115	0.0087	67	25	39	0.5	2.8	6.6
NB03	toe	AMAR	31.75	NA	0.0125	0.004	62	5	42	0.3	1.4	8
NB03	crest	AMAR	31.75	NA	0.0193	0.0035	57	6	38	0.2	1.4	7.9
NB03	heel	AMAR	31.75	NA	0.0305	0.0013	58	7	33	0.2	1.4	7.4
NB04	toe	AMAR	28.57142857	NA	0.0164	0.0043	64	11	41	0.1	1.6	7.7
NB04	crest	AMAR	28.57142857	NA	0.0131	0.0037	65	6	82	0.3	1.6	7.9
NB04	heel	AMAR	28.57142857	NA	0.0137	3e-04	50	5	38	0.2	1.3	7.4
SNJ03	toe	AMAR	27.05555556	NA	0.0179	0.004	93	8	206	0.3	2.4	7.4
SNJ03	crest	AMAR	27.05555556	NA	0.0223	0.0049	135	7	374	0.3	3.8	7.2
SNJ03	heel	AMAR	27.05555556	NA	0.0258	0.0057	85	9	84	0.3	1.8	7.1
SSJ01	toe	AMAR	28.76470588	NA	0.0106	0.0044	72	6	43	0.2	1.4	7.9
SSJ01	crest	AMAR	28.76470588	NA	0.0141	0.0014	76	7	52	0.3	1.5	7.7
SSJ01	heel	AMAR	28.76470588	NA	0.0167	0.0015	68	6	39	0.3	1.4	7.9
SSJ03	toe	AMAR	29.41666667	NA	0.0116	0.0046	74	6	112	0.9	1.8	7.4
SSJ03	crest	AMAR	29.41666667	NA	0.0105	0.004	64	5	73	0.2	1.7	7.5
SSJ03	heel	AMAR	29.41666667	NA	0.0225	0.0044	62	6	36	0.3	1.2	7.5
TKNR04	toe	AMAR	20.59375	NA	0.0141	0.0029	86	7	69	0.2	1.6	7.8
TKNR04	crest	AMAR	20.59375	NA	0.0132	0.0033	93	5	109	0.2	1.8	7.3
TKNR04	heel	AMAR	20.59375	NA	0.0125	9e-04	67	6	41	0.2	1.3	7.1
TKNR05	toe	AMAR	28.52631579	NA	0.0117	0.0042	86	5	142	0.4	2	7.5
TKNR05	crest	AMAR	28.52631579	NA	0.0135	3e-04	75	6	62	0.3	1.4	7.9
TKNR05	heel	AMAR	28.52631579	NA	0.055	0.0037	52	6	41	0.1	1.4	6.4
