# Supplementary material for: Invasive Congeners Differ in Successional Impacts across Space and Time
Source: PLoS One. 2015 Feb 6;10(2):e0117283. doi: 10.1371/journal.pone.0117283 (PMC4319750; doi:10.1371/journal.pone.0117283)
Supplement: S7 Appendix. — (ZIP) [file pone.0117283.s007.zip › metadata/chronosequence.soil.metadata.csv]

Column	Description
site	name of site, see SI1 for UTM
location	location along dunees - toe, crest, or heel
dominant.ammophila	Ammophila species with >50% cover
AMAR.cover	percent cover of Ammophila arenaria
AMBR.cover	percent cover of Ammophila breviligulata
percent.C	percent carbon
percent.N	percent nitrogen
K	potassium (ppm)
P	Phosphorous (ppm)
Na	Sodium (ppm)
org.matter	organic matter
cation.exg.cap	cation exchange capacity
ph	ph
