# Supplementary material for: Invasive Congeners Differ in Successional Impacts across Space and Time
Source: PLoS One. 2015 Feb 6;10(2):e0117283. doi: 10.1371/journal.pone.0117283 (PMC4319750; doi:10.1371/journal.pone.0117283)
Supplement: S7 Appendix. — (ZIP) [file pone.0117283.s007.zip › metadata/chronosequence.veg.csv]

site_id	shore_chg	year	quadrat	chronosequence.age	dune.gradient	dominant.ammophila	native.cover	rich	CAED.cover	AMAR.cover	HYRA.cover	ELMO.cover	ABLA.cover	ULEU.cover	CAMA.cover	GNPU.cover	ANMA.cover	ANOD.cover	VUSP.cover	CASO.cover	AIPR.cover	ABUM.cover	AMBR.cover	HOLA.cover	LAJA.cover	JULE.cover	FEAR.cover	CYSC.cover	EQAR.cover	GAAP.cover	GASH.cover	FRCH.cover	ACMI.cover	LULI.cover	AICA.cover	RUAC.cover	CACH.cover	SOAS.cover	PTAQ.cover	ERMI.cover	AMCH.cover	ARUV.cover	ERGL.cover	SYSU.cover	SIOF.cover	STME.cover	SESY.cover	PISI.cover	VAOV.cover
FS01	1.76	2006	7	1.38629436111989	-0.222222222222222	AMBR	0.005	0	0	0	0	0	0	0	0	0	0	0	0	0	0	0	55	0	0	0	0	0	0	0	0	0	0	0	0	0	0	0	0	0	0	0	0	0	0	0	0	0	0
FS03	2.47	2006	0	1.38629436111989	-1	AMBR	0.005	0	0	0	0	0	0	0	0	0	0	0	0	0	0	0	0	0	0	0	0	0	0	0	0	0	0	0	0	0	0	0	0	0	0	0	0	0	0	0	0	0	0
GH07	11.5	2006	17	1.38629436111989	0.25	AMBR	0.005	0	0	0	0	0	0	0	0	0	0	0	0	0	0	0	15	0	0	0	0	0	0	0	0	0	0	0	0	0	0	0	0	0	0	0	0	0	0	0	0	0	0
GH07	11.5	2006	18	1.38629436111989	0.5	AMBR	0.005	0	0	0	0	0	0	0	0	0	0	0	0	0	0	0	0	0	0	0	0	0	0	0	0	0	0	0	0	0	0	0	0	0	0	0	0	0	0	0	0	0	0
GH11	9.665	2006	15	1.38629436111989	0.615384615384615	AMBR	0.005	0	0	0	0	0	0	0	0	0	0	0	0	0	0	0	0	0	0	0	0	0	0	0	0	0	0	0	0	0	0	0	0	0	0	0	0	0	0	0	0	0	0
GH11	9.665	2006	16	1.38629436111989	0.692307692307692	AMBR	0.005	0	0	0	0	0	0	0	0	0	0	0	0	0	0	0	0	0	0	0	0	0	0	0	0	0	0	0	0	0	0	0	0	0	0	0	0	0	0	0	0	0	0
LB06	2.695	2006	1	1.38629436111989	-0.833333333333333	AMBR	0.005	0	0	0	0	0	0	0	0	0	0	0	0	0	0	0	0	0	0	0	0	0	0	0	0	0	0	0	0	0	0	0	0	0	0	0	0	0	0	0	0	0	0
LB09	5.28	2006	0	1.38629436111989	-1	AMBR	0.005	0	10	0	0	0	0	0	0	0	0	0	0	0	0	0	0	0	0	0	0	0	0	0	0	0	0	0	0	0	0	0	0	0	0	0	0	0	0	0	0	0	0
LB1020	3.08	2006	0	1.38629436111989	-1	AMBR	0.005	1	0	0	0	0	0	0	50	0	0	0	0	0	0	0	0	0	0	0	0	0	0	0	0	0	0	0	0	0	0	0	0	0	0	0	0	0	0	0	0	0	0
LB12	2.23	2006	5	1.38629436111989	-0.583333333333333	AMBR	0.005	0	0	0	0	0	0	0	0	0	0	0	0	0	0	0	0	0	0	0	0	0	0	0	0	0	0	0	0	0	0	0	0	0	0	0	0	0	0	0	0	0	0
LB15	3.41	2006	0	1.38629436111989	-1	AMBR	0.005	0	0	0	0	0	0	0	0	0	0	0	0	0	0	0	0	0	0	0	0	0	0	0	0	0	0	0	0	0	0	0	0	0	0	0	0	0	0	0	0	0	0
LB36	3.805	2006	1	1.38629436111989	-0.8	AMBR	0.005	0	0	0	0	0	0	0	0	0	0	0	0	0	0	0	60	0	0	0	0	0	0	0	0	0	0	0	0	0	0	0	0	0	0	0	0	0	0	0	0	0	0
LB37	3.195	2006	3	1.38629436111989	-0.7	AMBR	0.4	2	0	0	0	0	0	0	0	0	0	0	0	0	0	0	55	0	40	0	0	0	0	0	0	0	0	0	0	5	0	0	0	0	0	0	0	0	0	0	0	0	0
FS01	1.76	2006	8	1.6094379124341	-0.111111111111111	AMBR	0.005	0	0	0	0	0	0	0	0	0	0	0	0	0	0	0	50	0	0	0	0	0	0	0	0	0	0	0	0	0	0	0	0	0	0	0	0	0	0	0	0	0	0
FS02	0.225	2006	4	1.6094379124341	-0.5	AMAR	0.005	0	0	0	0	0	0	0	0	0	0	0	0	0	0	0	0	0	0	0	0	0	0	0	0	0	0	0	0	0	0	0	0	0	0	0	0	0	0	0	0	0	0
FS03	2.47	2006	1	1.6094379124341	-0.875	AMBR	0.005	0	0	0	0	0	0	0	0	0	0	0	0	0	0	0	0	0	0	0	0	0	0	0	0	0	0	0	0	0	0	0	0	0	0	0	0	0	0	0	0	0	0
GH07	11.5	2006	19	1.6094379124341	0.75	AMBR	0.005	0	0	0	0	0	0	0	0	0	0	0	0	0	0	0	2	0	0	0	0	0	0	0	0	0	0	0	0	0	0	0	0	0	0	0	0	0	0	0	0	0	0
GH07	11.5	2006	20	1.6094379124341	1	AMBR	0.005	0	0	0	0	0	0	0	0	0	0	0	0	0	0	0	0	0	0	0	0	0	0	0	0	0	0	0	0	0	0	0	0	0	0	0	0	0	0	0	0	0	0
GH11	9.665	2006	17	1.6094379124341	0.769230769230769	AMBR	0.005	0	0	0	0	0	0	0	0	0	0	0	0	0	0	0	0	0	0	0	0	0	0	0	0	0	0	0	0	0	0	0	0	0	0	0	0	0	0	0	0	0	0
GH11	9.665	2006	18	1.6094379124341	0.846153846153846	AMBR	0.005	0	0	0	0	0	0	0	0	0	0	0	0	0	0	0	0	0	0	0	0	0	0	0	0	0	0	0	0	0	0	0	0	0	0	0	0	0	0	0	0	0	0
LB01	2.675	2006	5	1.6094379124341	-0.375	AMBR	0.005	0	0	0	0	0	0	0	0	0	0	0	0	0	0	0	40	0	0	0	0	0	0	0	0	0	0	0	0	0	0	0	0	0	0	0	0	0	0	0	0	0	0
LB02	3.96	2006	6	1.6094379124341	-0.25	AMBR	0.005	0	0	0	0	0	0	0	0	0	0	0	0	0	0	0	50	0	0	0	0	0	0	0	0	0	0	0	0	0	0	0	0	0	0	0	0	0	0	0	0	0	0
LB03	5.06	2006	0	1.6094379124341	-1	AMBR	0.005	0	0	0	0	0	0	0	0	0	0	0	0	0	0	0	0	0	0	0	0	0	0	0	0	0	0	0	0	0	0	0	0	0	0	0	0	0	0	0	0	0	0
LB03	5.06	2006	1	1.6094379124341	-0.916666666666667	AMBR	0.005	0	20	0	0	0	0	0	0	0	0	0	0	0	0	0	0	0	0	0	0	0	0	0	0	0	0	0	0	0	0	0	0	0	0	0	0	0	0	0	0	0	0
LB05	3.775	2006	3	1.6094379124341	-0.25	AMBR	0.3	1	0	0	0	30	0	0	0	0	0	0	0	0	0	0	10	0	0	0	0	0	0	0	0	0	0	0	0	0	0	0	0	0	0	0	0	0	0	0	0	0	0
LB06	2.695	2006	2	1.6094379124341	-0.666666666666667	AMBR	0.005	0	0	0	0	0	0	0	0	0	0	0	0	0	0	0	0	0	0	0	0	0	0	0	0	0	0	0	0	0	0	0	0	0	0	0	0	0	0	0	0	0	0
LB08	3.875	2006	1	1.6094379124341	-0.833333333333333	AMBR	0.005	0	0	0	0	0	0	0	0	0	0	0	0	0	0	0	0	0	0	0	0	0	0	0	0	0	0	0	0	0	0	0	0	0	0	0	0	0	0	0	0	0	0
LB09	5.28	2006	1	1.6094379124341	-0.866666666666667	AMBR	0.005	0	0	0	0	0	0	0	0	0	0	0	0	0	0	0	0	0	0	0	0	0	0	0	0	0	0	0	0	0	0	0	0	0	0	0	0	0	0	0	0	0	0
LB09	5.28	2006	2	1.6094379124341	-0.733333333333333	AMBR	0.005	0	0	0	0	0	0	0	0	0	0	0	0	0	0	0	0	0	0	0	0	0	0	0	0	0	0	0	0	0	0	0	0	0	0	0	0	0	0	0	0	0	0
LB1020	3.08	2006	1	1.6094379124341	-0.875	AMBR	0.005	0	30	0	0	0	0	0	0	0	0	0	0	0	0	0	0	0	0	0	0	0	0	0	0	0	0	0	0	0	0	0	0	0	0	0	0	0	0	0	0	0	0
LB11	3.51	2006	0	1.6094379124341	-1	AMBR	0.005	0	10	0	0	0	0	0	0	0	0	0	0	0	0	0	0	0	0	0	0	0	0	0	0	0	0	0	0	0	0	0	0	0	0	0	0	0	0	0	0	0	0
LB32	1.485	2006	6	1.6094379124341	0.6	AMBR	0.2	2	0	0	0	10	0	0	0	0	0	0	0	0	0	0	70	0	10	0	0	0	0	0	0	0	0	0	0	0	0	0	0	0	0	0	0	0	0	0	0	0	0
LB36	3.805	2006	2	1.6094379124341	-0.6	AMBR	0.005	1	0	0	0	0	0	0	10	0	0	0	0	0	0	0	40	0	0	0	0	0	0	0	0	0	0	0	0	0	0	0	0	0	0	0	0	0	0	0	0	0	0
LB37	3.195	2006	4	1.6094379124341	-0.6	AMBR	0.4	2	0	0	0	0	0	0	0	0	0	0	0	0	0	0	60	0	30	0	0	0	0	0	0	10	0	0	0	0	0	0	0	0	0	0	0	0	0	0	0	0	0
FS03	2.47	2006	2	1.79175946922805	-0.75	AMBR	0.005	0	0	0	0	0	0	0	0	0	0	0	0	0	0	0	0	0	0	0	0	0	0	0	0	0	0	0	0	0	0	0	0	0	0	0	0	0	0	0	0	0	0
GH09	0.55	2006	0	1.79175946922805	-1	AMBR	0.005	0	0	0	0	0	0	0	0	0	0	0	0	0	0	0	0	0	0	0	0	0	0	0	0	0	0	0	0	0	0	0	0	0	0	0	0	0	0	0	0	0	0
GH11	9.665	2006	19	1.79175946922805	0.923076923076923	AMBR	0.005	0	0	0	0	0	0	0	0	0	0	0	0	0	0	0	0	0	0	0	0	0	0	0	0	0	0	0	0	0	0	0	0	0	0	0	0	0	0	0	0	0	0
GH11	9.665	2006	20	1.79175946922805	1	AMBR	0.005	0	0	0	0	0	0	0	0	0	0	0	0	0	0	0	0	0	0	0	0	0	0	0	0	0	0	0	0	0	0	0	0	0	0	0	0	0	0	0	0	0	0
LB01	2.675	2006	6	1.79175946922805	-0.25	AMBR	0.005	0	0	0	0	0	0	0	0	0	0	0	0	0	0	0	20	0	0	0	0	0	0	0	0	0	0	0	0	0	0	0	0	0	0	0	0	0	0	0	0	0	0
LB02	3.96	2006	7	1.79175946922805	-0.125	AMBR	0.005	0	0	0	0	0	0	0	0	0	0	0	0	0	0	0	80	0	0	0	0	0	0	0	0	0	0	0	0	0	0	0	0	0	0	0	0	0	0	0	0	0	0
LB03	5.06	2006	2	1.79175946922805	-0.833333333333333	AMBR	0.005	0	60	0	0	0	0	0	0	0	0	0	0	0	0	0	0	0	0	0	0	0	0	0	0	0	0	0	0	0	0	0	0	0	0	0	0	0	0	0	0	0	0
LB05	3.775	2006	4	1.79175946922805	0	AMBR	0.005	0	0	0	0	0	0	0	0	0	0	0	0	0	0	0	70	0	0	0	0	0	0	0	0	0	0	0	0	0	0	0	0	0	0	0	0	0	0	0	0	0	0
LB08	3.875	2006	2	1.79175946922805	-0.666666666666667	AMBR	0.005	0	10	0	0	0	0	0	0	0	0	0	0	0	0	0	0	0	0	0	0	0	0	0	0	0	0	0	0	0	0	0	0	0	0	0	0	0	0	0	0	0	0
LB09	5.28	2006	3	1.79175946922805	-0.6	AMBR	0.005	0	0	0	0	0	0	0	0	0	0	0	0	0	0	0	0	0	0	0	0	0	0	0	0	0	0	0	0	0	0	0	0	0	0	0	0	0	0	0	0	0	0
LB1020	3.08	2006	2	1.79175946922805	-0.75	AMBR	0.005	0	0	0	0	0	0	0	0	0	0	0	0	0	0	0	0	0	0	0	0	0	0	0	0	0	0	0	0	0	0	0	0	0	0	0	0	0	0	0	0	0	0
LB11	3.51	2006	1	1.79175946922805	-0.923076923076923	AMBR	0.005	0	0	0	0	0	0	0	0	0	0	0	0	0	0	0	0	0	0	0	0	0	0	0	0	0	0	0	0	0	0	0	0	0	0	0	0	0	0	0	0	0	0
LB12	2.23	2006	6	1.79175946922805	-0.5	AMBR	0.1	1	0	0	0	0	0	0	0	0	0	0	0	0	0	0	0	0	0	0	0	0	0	0	0	0	0	0	0	0	0	0	0	0	10	0	0	0	0	0	0	0	0
LB15	3.41	2006	1	1.79175946922805	-0.909090909090909	AMBR	0.005	0	0	0	0	0	0	0	0	0	0	0	0	0	0	0	0	0	0	0	0	0	0	0	0	0	0	0	0	0	0	0	0	0	0	0	0	0	0	0	0	0	0
LB36	3.805	2006	3	1.79175946922805	-0.4	AMBR	0.05	2	0	0	0	5	0	0	5	0	0	0	0	0	0	0	80	0	0	0	0	0	0	0	0	0	0	0	0	0	0	0	0	0	0	0	0	0	0	0	0	0	0
PC01	0.27	2006	3	1.79175946922805	-0.727272727272727	AMAR	0.005	0	0	0	0	0	0	0	0	0	0	0	0	0	0	0	0	0	0	0	0	0	0	0	0	0	0	0	0	0	0	0	0	0	0	0	0	0	0	0	0	0	0
BANNR02	1.56	2009	4	1.94591014905531	-0.555555555555556	AMAR	0.005	0	0	8	0	0	0	0	0	0	0	0	0	0	0	0	0	0	0	0	0	0	0	0	0	0	0	0	0	0	0	0	0	0	0	0	0	0	0	0	0	0	0
DELRAY46	1.49	2009	1	1.94591014905531	-0.875	AMBR	0.005	0	0.5	0	0	0	0	0	0	0	0	0	0	0	0	0	2	0	0	0	0	0	0	0	0	0	0	0	0	0	0	0	0	0	0	0	0	0	0	0	0	0	0
DELRAY46A	1.805	2009	6	1.94591014905531	-0.5	AMBR	0.005	0	0	0	0	0	0	0	0	0	0	0	0	0	0	0	63	0	0	0	0	0	0	0	0	0	0	0	0	0	0	0	0	0	0	0	0	0	0	0	0	0	0
FS01	1.76	2006	9	1.94591014905531	0	AMBR	0.99	1	0	15	0	0	0	0	0	0	0	0	0	0	0	0	30	0	100	0	0	0	0	0	0	0	0	0	0	0	0	0	0	0	0	0	0	0	0	0	0	0	0
FS03	2.47	2009	0	1.94591014905531	-1	AMBR	0.005	0	0	0	0	0	0	0	0	0	0	0	0	0	0	0	0	0	0	0	0	0	0	0	0	0	0	0	0	0	0	0	0	0	0	0	0	0	0	0	0	0	0
GH01	2.15	2006	1	1.94591014905531	-0.928571428571429	AMBR	0.005	0	0	0	0	0	0	0	0	0	0	0	0	0	0	0	0	0	0	0	0	0	0	0	0	0	0	0	0	0	0	0	0	0	0	0	0	0	0	0	0	0	0
GH03	11.115	2009	11	1.94591014905531	-0.3125	AMBR	0.005	0	0	0	0	0	0	0	0	0	0	0	0	0	0	0	0	0	0	0	0	0	0	0	0	0	0	0	0	0	0	0	0	0	0	0	0	0	0	0	0	0	0
GH03	11.115	2009	12	1.94591014905531	-0.25	AMBR	0.005	0	0	0	0	0	0	0	0	0	0	0	0	0	0	0	0	0	0	0	0	0	0	0	0	0	0	0	0	0	0	0	0	0	0	0	0	0	0	0	0	0	0
GH07	11.5	2009	9	1.94591014905531	-0.379310344827586	AMBR	0.005	0	0	0	0	0	0	0	0	0	0	0	0	0	0	0	0	0	0	0	0	0	0	0	0	0	0	0	0	0	0	0	0	0	0	0	0	0	0	0	0	0	0
GH11	9.665	2009	8	1.94591014905531	-0.407407407407407	AMBR	0.005	0	15	0	0	0	0	0	0	0	0	0	0	0	0	0	0	0	0	0	0	0	0	0	0	0	0	0	0	0	0	0	0	0	0	0	0	0	0	0	0	0	0
GH12	6.07	2009	15	1.94591014905531	-0.5	AMBR	0.005	0	0	0	0	0	0	0	0	0	0	0	0	0	0	0	0	0	0	0	0	0	0	0	0	0	0	0	0	0	0	0	0	0	0	0	0	0	0	0	0	0	0
KIM44	0.61	2009	6	1.94591014905531	-0.6	AMBR	0.005	0	0	0	0	0	0	0	0	0	0	0	0	0	0	0	47	0	0	0	0	0	0	0	0	0	0	0	0	0	0	0	0	0	0	0	0	0	0	0	0	0	0
LB02	3.96	2006	8	1.94591014905531	0	AMBR	0.005	0	0	0	0	0	0	0	0	0	0	0	0	0	0	0	80	0	0	0	0	0	0	0	0	0	0	0	0	0	0	0	0	0	0	0	0	0	0	0	0	0	0
LB03	5.06	2006	3	1.94591014905531	-0.75	AMBR	0.005	0	0	0	0	0	0	0	0	0	0	0	0	0	0	0	0	0	0	0	0	0	0	0	0	0	0	0	0	0	0	0	0	0	0	0	0	0	0	0	0	0	0
LB05	3.775	2006	5	1.94591014905531	0.166666666666667	AMBR	0.005	0	0	0	0	0	0	0	0	0	0	0	0	0	0	0	35	0	0	0	0	0	0	0	0	0	0	0	0	0	0	0	0	0	0	0	0	0	0	0	0	0	0
LB06	2.695	2006	3	1.94591014905531	-0.5	AMBR	0.005	0	0	0	0	0	0	0	0	0	0	0	0	0	0	0	0	0	0	0	0	0	0	0	0	0	0	0	0	0	0	0	0	0	0	0	0	0	0	0	0	0	0
LB06	2.695	2009	1	1.94591014905531	-0.923076923076923	AMBR	0.005	0	2	0	0	0	0	0	0	0	0	0	0	0	0	0	0	0	0	0	0	0	0	0	0	0	0	0	0	0	0	0	0	0	0	0	0	0	0	0	0	0	0
LB07	5.87	2006	0	1.94591014905531	-1	AMBR	0.3	1	0	0	0	30	0	0	0	0	0	0	0	0	0	0	0	0	0	0	0	0	0	0	0	0	0	0	0	0	0	0	0	0	0	0	0	0	0	0	0	0	0
LB08	3.875	2006	3	1.94591014905531	-0.5	AMBR	0.005	0	0	0	0	0	0	0	0	0	0	0	0	0	0	0	0	0	0	0	0	0	0	0	0	0	0	0	0	0	0	0	0	0	0	0	0	0	0	0	0	0	0
LB09	5.28	2006	4	1.94591014905531	-0.466666666666667	AMBR	0.5	2	0	0	0	0	50	0	0	0	0	0	0	0	0	0	0	0	0	0	0	0	0	0	0	0	0	0	0	0	0	0	0	0	0	0	0	0	0	0	0	0	0
LB09	5.28	2009	0	1.94591014905531	-1	AMBR	0.005	0	0	0	0	0	0	0	0	0	0	0	0	0	0	0	0	0	0	0	0	0	0	0	0	0	0	0	0	0	0	0	0	0	0	0	0	0	0	0	0	0	0
LB1020	3.08	2009	0	1.94591014905531	-1	AMBR	0.005	0	0	0	0	0	0	0	0	0	0	0	0	0	0	0	0	0	0	0	0	0	0	0	0	0	0	0	0	0	0	0	0	0	0	0	0	0	0	0	0	0	0
LB11	3.51	2006	2	1.94591014905531	-0.846153846153846	AMBR	0.005	0	0	0	0	0	0	0	0	0	0	0	0	0	0	0	0	0	0	0	0	0	0	0	0	0	0	0	0	0	0	0	0	0	0	0	0	0	0	0	0	0	0
LB12	2.23	2009	5	1.94591014905531	-0.615384615384615	AMBR	0.005	0	0	0	0	0	0	0	0	0	0	0	0	0	0	0	0	0	0	0	0	0	0	0	0	0	0	0	0	0	0	0	0	0	0	0	0	0	0	0	0	0	0
LB15	3.41	2006	2	1.94591014905531	-0.818181818181818	AMBR	0.005	0	0	0	0	0	0	0	0	0	0	0	0	0	0	0	0	0	0	0	0	0	0	0	0	0	0	0	0	0	0	0	0	0	0	0	0	0	0	0	0	0	0
LB32	1.485	2006	7	1.94591014905531	0.8	AMBR	0.2	1	0	0	0	20	0	0	0	0	0	0	0	0	0	0	80	0	0	0	0	0	0	0	0	0	0	0	0	0	0	0	0	0	0	0	0	0	0	0	0	0	0
LB35	4.785	2006	0	1.94591014905531	-1	AMBR	0.005	0	0	0	0	0	0	0	0	0	0	0	0	0	0	0	0	0	0	0	0	0	0	0	0	0	0	0	0	0	0	0	0	0	0	0	0	0	0	0	0	0	0
LB36	3.805	2006	4	1.94591014905531	-0.2	AMBR	0.005	0	0	0	0	0	0	0	0	0	0	0	0	0	0	0	80	0	0	0	0	0	0	0	0	0	0	0	0	0	0	0	0	0	0	0	0	0	0	0	0	0	0
LB37	3.195	2006	5	1.94591014905531	-0.5	AMBR	0.2	1	0	0	0	0	0	0	0	0	0	0	0	0	0	0	80	0	20	0	0	0	0	0	0	0	0	0	0	0	0	0	0	0	0	0	0	0	0	0	0	0	0
LB37	3.195	2009	3	1.94591014905531	-0.75	AMBR	0.005	0	0	0	0	0	0	0	0	0	0	0	0	0	0	0	0	0	0	0	0	0	0	0	0	0	0	0	0	0	0	0	0	0	0	0	0	0	0	0	0	0	0
RILEA45	3.035	2009	0	1.94591014905531	-1	AMBR	0.005	0	0	0	0	0	0	0	0	0	0	0	0	0	0	0	0	0	0	0	0	0	0	0	0	0	0	0	0	0	0	0	0	0	0	0	0	0	0	0	0	0	0
SB03	1.87	2009	2	1.94591014905531	-0.818181818181818	AMAR	0.1	1	0	0	0	0	0	0	0	0	0	0	0	0	0	0	0	0	0	0	0	0	0	0	0	0	0	0	0	0	0	0	0	0	0	0	0	0	0	0	0	0	0
BANNR03	0.725	2009	3	2.07944154167984	-0.4	AMAR	0.005	0	0	9	0	0	0	0	0	0	0	0	0	0	0	0	0	0	0	0	0	0	0	0	0	0	0	0	0	0	0	0	0	0	0	0	0	0	0	0	0	0	0
DELRAY46	1.49	2009	2	2.07944154167984	-0.75	AMBR	0.005	0	0	0	0	0	0	0	0	0	0	0	0	0	0	0	0.5	0	0	0	0	0	0	0	0	0	0	0	0	0	0	0	0	0	0	0	0	0	0	0	0	0	0
DELRAY46A	1.805	2009	7	2.07944154167984	-0.416666666666667	AMBR	0.04	1	0	0	0	4	0	0	0	0	0	0	0	0	0	0	38	0	0	0	0	0	0	0	0	0	0	0	0	0	0	0	0	0	0	0	0	0	0	0	0	0	0
DONR06	0.205	2009	6	2.07944154167984	-0.4	AMAR	0.15	2	0	47	0	0	0	0	0	0	0	0	0	0	0	0	0	0	10	0	0	0	0	0	0	5	0	0	0	0	0	0	0	0	0	0	0	0	0	0	0	0	0
FS01	1.76	2009	8	2.07944154167984	0.5	AMBR	0.005	0	0	0	0	0	0	0	0	0	0	0	0	0	0	0	25	0	0	0	0	0	0	0	0	0	0	0	0	0	0	0	0	0	0	0	0	0	0	0	0	0	0
FS02	0.225	2006	5	2.07944154167984	-0.375	AMAR	0.005	0	0	0	0	0	0	0	0	0	0	0	0	0	0	0	0	0	0	0	0	0	0	0	0	0	0	0	0	0	0	0	0	0	0	0	0	0	0	0	0	0	0
FS02	0.225	2009	4	2.07944154167984	-0.5	AMAR	0.07	1	0	53	0	7	0	0	0	0	0	0	0	0	0	0	0	0	0	0	0	0	0	0	0	0	0	0	0	0	0	0	0	0	0	0	0	0	0	0	0	0	0
FS03	2.47	2006	3	2.07944154167984	-0.625	AMBR	0.005	0	20	0	0	0	0	0	0	0	0	0	0	0	0	0	0	0	0	0	0	0	0	0	0	0	0	0	0	0	0	0	0	0	0	0	0	0	0	0	0	0	0
FS03	2.47	2009	1	2.07944154167984	-0.909090909090909	AMBR	0.005	0	0	0	0	0	0	0	0	0	0	0	0	0	0	0	0	0	0	0	0	0	0	0	0	0	0	0	0	0	0	0	0	0	0	0	0	0	0	0	0	0	0
GH01	2.15	2009	1	2.07944154167984	-0.9375	AMBR	0.005	0	0	0	0	0	0	0	0	0	0	0	0	0	0	0	0	0	0	0	0	0	0	0	0	0	0	0	0	0	0	0	0	0	0	0	0	0	0	0	0	0	0
GH03	11.115	2009	13	2.07944154167984	-0.1875	AMBR	0.005	0	0	0	0	0	0	0	0	0	0	0	0	0	0	0	0	0	0	0	0	0	0	0	0	0	0	0	0	0	0	0	0	0	0	0	0	0	0	0	0	0	0
GH07	11.5	2009	10	2.07944154167984	-0.310344827586207	AMBR	0.005	0	0	0	0	0	0	0	0	0	0	0	0	0	0	0	0	0	0	0	0	0	0	0	0	0	0	0	0	0	0	0	0	0	0	0	0	0	0	0	0	0	0
GH11	9.665	2009	9	2.07944154167984	-0.333333333333333	AMBR	0.005	0	0	0	0	0	0	0	0	0	0	0	0	0	0	0	0	0	0	0	0	0	0	0	0	0	0	0	0	0	0	0	0	0	0	0	0	0	0	0	0	0	0
GH12	6.07	2009	16	2.07944154167984	-0.466666666666667	AMBR	0.005	0	0	0	0	0	0	0	0	0	0	0	0	0	0	0	0	0	0	0	0	0	0	0	0	0	0	0	0	0	0	0	0	0	0	0	0	0	0	0	0	0	0
GH17	1.61	2006	0	2.07944154167984	-1	AMBR	0.005	0	0	0	0	0	0	0	0	0	0	0	0	0	0	0	7	0	0	0	0	0	0	0	0	0	0	0	0	0	0	0	0	0	0	0	0	0	0	0	0	0	0
GH18	1.545	2006	1	2.07944154167984	-0.9	AMBR	0.005	0	0	0	0	0	0	0	0	0	0	0	0	0	0	0	15	0	0	0	0	0	0	0	0	0	0	0	0	0	0	0	0	0	0	0	0	0	0	0	0	0	0
LB01	2.675	2006	7	2.07944154167984	-0.125	AMBR	0.05	1	0	0	0	5	0	0	0	0	0	0	0	0	0	0	45	0	0	0	0	0	0	0	0	0	0	0	0	0	0	0	0	0	0	0	0	0	0	0	0	0	0
LB01	2.675	2009	5	2.07944154167984	-0.615384615384615	AMBR	0.005	0	0	0	0	0	0	0	0	0	0	0	0	0	0	0	0	0	0	0	0	0	0	0	0	0	0	0	0	0	0	0	0	0	0	0	0	0	0	0	0	0	0
LB02	3.96	2006	9	2.07944154167984	0.25	AMBR	0.1	1	0	0	0	10	0	0	0	0	0	0	0	0	0	0	50	0	0	0	0	0	0	0	0	0	0	0	0	0	0	0	0	0	0	0	0	0	0	0	0	0	0
LB02	3.96	2009	6	2.07944154167984	-0.571428571428571	AMBR	0.005	0	0	0	0	0	0	0	0	0	0	0	0	0	0	0	0	0	0	0	0	0	0	0	0	0	0	0	0	0	0	0	0	0	0	0	0	0	0	0	0	0	0
LB03	5.06	2006	4	2.07944154167984	-0.666666666666667	AMBR	0.005	0	0	0	0	0	0	0	0	0	0	0	0	0	0	0	0	0	0	0	0	0	0	0	0	0	0	0	0	0	0	0	0	0	0	0	0	0	0	0	0	0	0
LB03	5.06	2009	0	2.07944154167984	-1	AMBR	0.005	0	0	0	0	0	0	0	0	0	0	0	0	0	0	0	0	0	0	0	0	0	0	0	0	0	0	0	0	0	0	0	0	0	0	0	0	0	0	0	0	0	0
LB03	5.06	2009	1	2.07944154167984	-0.916666666666667	AMBR	0.005	0	0	0	0	0	0	0	0	0	0	0	0	0	0	0	0	0	0	0	0	0	0	0	0	0	0	0	0	0	0	0	0	0	0	0	0	0	0	0	0	0	0
LB05	3.775	2006	6	2.07944154167984	0.333333333333333	AMBR	0.005	0	0	0	0	0	0	0	0	0	0	0	0	0	0	0	60	0	0	0	0	0	0	0	0	0	0	0	0	0	0	0	0	0	0	0	0	0	0	0	0	0	0
LB05	3.775	2009	3	2.07944154167984	-0.769230769230769	AMBR	0.005	0	0	0	0	0	0	0	0	0	0	0	0	0	0	0	0	0	0	0	0	0	0	0	0	0	0	0	0	0	0	0	0	0	0	0	0	0	0	0	0	0	0
LB06	2.695	2006	4	2.07944154167984	-0.333333333333333	AMBR	0.005	0	0	0	0	0	0	0	0	0	0	0	0	0	0	0	40	0	0	0	0	0	0	0	0	0	0	0	0	0	0	0	0	0	0	0	0	0	0	0	0	0	0
LB06	2.695	2009	2	2.07944154167984	-0.846153846153846	AMBR	0.005	0	2	0	0	0	0	0	0	0	0	0	0	0	0	0	0	0	0	0	0	0	0	0	0	0	0	0	0	0	0	0	0	0	0	0	0	0	0	0	0	0	0
LB07	5.87	2006	1	2.07944154167984	-0.888888888888889	AMBR	0.005	0	0	0	0	0	0	0	0	0	0	0	0	0	0	0	0	0	0	0	0	0	0	0	0	0	0	0	0	0	0	0	0	0	0	0	0	0	0	0	0	0	0
LB08	3.875	2006	4	2.07944154167984	-0.333333333333333	AMBR	0.005	0	0	0	0	0	0	0	0	0	0	0	0	0	0	0	15	0	0	0	0	0	0	0	0	0	0	0	0	0	0	0	0	0	0	0	0	0	0	0	0	0	0
LB08	3.875	2009	1	2.07944154167984	-0.9	AMBR	0.005	0	0	0	0	0	0	0	0	0	0	0	0	0	0	0	0	0	0	0	0	0	0	0	0	0	0	0	0	0	0	0	0	0	0	0	0	0	0	0	0	0	0
LB09	5.28	2006	5	2.07944154167984	-0.333333333333333	AMBR	0.3	2	0	0	0	0	30	0	0	0	0	0	0	0	0	0	20	0	0	0	0	0	0	0	0	0	0	0	0	0	0	0	0	0	0	0	0	0	0	0	0	0	0
LB09	5.28	2009	1	2.07944154167984	-0.909090909090909	AMBR	0.005	0	0	0	0	0	0	0	0	0	0	0	0	0	0	0	0	0	0	0	0	0	0	0	0	0	0	0	0	0	0	0	0	0	0	0	0	0	0	0	0	0	0
LB09	5.28	2009	2	2.07944154167984	-0.818181818181818	AMBR	0.005	0	0	0	0	0	0	0	0	0	0	0	0	0	0	0	0	0	0	0	0	0	0	0	0	0	0	0	0	0	0	0	0	0	0	0	0	0	0	0	0	0	0
LB1020	3.08	2006	3	2.07944154167984	-0.625	AMBR	0.2	1	0	0	0	20	0	0	0	0	0	0	0	0	0	0	0	0	0	0	0	0	0	0	0	0	0	0	0	0	0	0	0	0	0	0	0	0	0	0	0	0	0
LB1020	3.08	2009	1	2.07944154167984	-0.916666666666667	AMBR	0.005	0	0	0	0	0	0	0	0	0	0	0	0	0	0	0	0	0	0	0	0	0	0	0	0	0	0	0	0	0	0	0	0	0	0	0	0	0	0	0	0	0	0
LB11	3.51	2006	3	2.07944154167984	-0.769230769230769	AMBR	0.005	0	0	0	0	0	0	0	0	0	0	0	0	0	0	0	12	0	0	0	0	0	0	0	0	0	0	0	0	0	0	0	0	0	0	0	0	0	0	0	0	0	0
LB11	3.51	2009	0	2.07944154167984	-1	AMBR	0.005	0	0	0	0	0	0	0	0	0	0	0	0	0	0	0	0	0	0	0	0	0	0	0	0	0	0	0	0	0	0	0	0	0	0	0	0	0	0	0	0	0	0
LB12	2.23	2006	7	2.07944154167984	-0.416666666666667	AMBR	0.005	0	0	0	0	0	0	0	0	0	0	0	0	0	0	0	0	0	0	0	0	0	0	0	0	0	0	0	0	0	0	0	0	0	0	0	0	0	0	0	0	0	0
LB15	3.41	2006	3	2.07944154167984	-0.727272727272727	AMBR	0.005	0	10	0	0	0	0	0	0	0	0	0	0	0	0	0	10	0	0	0	0	0	0	0	0	0	0	0	0	0	0	0	0	0	0	0	0	0	0	0	0	0	0
LB35	4.785	2006	1	2.07944154167984	-0.923076923076923	AMBR	0.005	0	20	0	0	0	0	0	0	0	0	0	0	0	0	0	10	0	0	0	0	0	0	0	0	0	0	0	0	0	0	0	0	0	0	0	0	0	0	0	0	0	0
LB37	3.195	2006	6	2.07944154167984	-0.4	AMBR	0.3	1	0	0	0	0	0	0	0	0	0	0	0	0	0	0	70	0	0	0	0	0	0	0	0	10	0	0	0	0	0	0	0	0	0	0	0	0	0	0	0	0	0
LB37	3.195	2009	4	2.07944154167984	-0.666666666666667	AMBR	0.005	0	0	0	0	0	0	0	0	0	0	0	0	0	0	0	0	0	0	0	0	0	0	0	0	0	0	0	0	0	0	0	0	0	0	0	0	0	0	0	0	0	0
LB49	4.89	2006	0	2.07944154167984	-1	AMBR	0.005	0	0	0	0	0	0	0	0	0	0	0	0	0	0	0	0	0	0	0	0	0	0	0	0	0	0	0	0	0	0	0	0	0	0	0	0	0	0	0	0	0	0
LBP08	3.79	2009	0	2.07944154167984	-1	AMBR	0.005	0	0	0	0	0	0	0	0	0	0	0	0	0	0	0	0	0	0	0	0	0	0	0	0	0	0	0	0	0	0	0	0	0	0	0	0	0	0	0	0	0	0
RILEA45	3.035	2009	1	2.07944154167984	-0.9375	AMBR	0.005	0	0	0	0	0	0	0	0	0	0	0	0	0	0	0	0	0	0	0	0	0	0	0	0	0	0	0	0	0	0	0	0	0	0	0	0	0	0	0	0	0	0
SILT03	0.18	2009	5	2.07944154167984	-0.375	AMAR	0.005	0	0	48	0	0	0	0	0	0	0	0	0	0	0	0	0	0	0	0	0	0	0	0	0	0	0	0	0	0	0	0	0	0	0	0	0	0	0	0	0	0	0
BANNR01	0.24	2009	2	2.19722457733622	-0.846153846153846	AMAR	0.005	0	0	0	0	0	0	0	0	0	0	0	0	0	0	0	0	0	0	0	0	0	0	0	0	0	0	0	0	0	0	0	0	0	0	0	0	0	0	0	0	0	0
BANNR02	1.56	2009	5	2.19722457733622	-0.444444444444444	AMAR	0.005	0	0	45	0	0	0	0	0	0	0	0	0	0	0	0	0	0	0	0	0	0	0	0	0	0	0	0	0	0	0	0	0	0	0	0	0	0	0	0	0	0	0
FS03	2.47	2006	4	2.19722457733622	-0.5	AMBR	0.005	0	0	0	0	0	0	0	0	0	0	0	0	0	0	0	0	0	0	0	0	0	0	0	0	0	0	0	0	0	0	0	0	0	0	0	0	0	0	0	0	0	0
FS03	2.47	2009	2	2.19722457733622	-0.818181818181818	AMBR	0.005	0	0	0	0	0	0	0	0	0	0	0	0	0	0	0	0	0	0	0	0	0	0	0	0	0	0	0	0	0	0	0	0	0	0	0	0	0	0	0	0	0	0
GH03	11.115	2009	14	2.19722457733622	-0.15625	AMBR	0.005	0	0	0	0	0	0	0	0	0	0	0	0	0	0	0	0	0	0	0	0	0	0	0	0	0	0	0	0	0	0	0	0	0	0	0	0	0	0	0	0	0	0
GH03	11.115	2009	15	2.19722457733622	-0.125	AMBR	0.005	0	0	0	0	0	0	0	0	0	0	0	0	0	0	0	0	0	0	0	0	0	0	0	0	0	0	0	0	0	0	0	0	0	0	0	0	0	0	0	0	0	0
GH07	11.5	2009	11	2.19722457733622	-0.241379310344828	AMBR	0.005	0	0	0	0	0	0	0	0	0	0	0	0	0	0	0	0	0	0	0	0	0	0	0	0	0	0	0	0	0	0	0	0	0	0	0	0	0	0	0	0	0	0
GH07	11.5	2009	12	2.19722457733622	-0.206896551724138	AMBR	0.005	0	0	0	0	0	0	0	0	0	0	0	0	0	0	0	0	0	0	0	0	0	0	0	0	0	0	0	0	0	0	0	0	0	0	0	0	0	0	0	0	0	0
GH09	0.55	2009	0	2.19722457733622	-1	AMBR	0.005	0	0	0	0	0	0	0	0	0	0	0	0	0	0	0	0	0	0	0	0	0	0	0	0	0	0	0	0	0	0	0	0	0	0	0	0	0	0	0	0	0	0
GH11	9.665	2009	10	2.19722457733622	-0.259259259259259	AMBR	0.005	0	0	0	0	0	0	0	0	0	0	0	0	0	0	0	0	0	0	0	0	0	0	0	0	0	0	0	0	0	0	0	0	0	0	0	0	0	0	0	0	0	0
GH82	1.686666667	2006	0	2.19722457733622	-1	AMBR	0.005	0	0	0	0	0	0	0	0	0	0	0	0	0	0	0	3	0	0	0	0	0	0	0	0	0	0	0	0	0	0	0	0	0	0	0	0	0	0	0	0	0	0
LB01	2.675	2006	8	2.19722457733622	0	AMBR	0.2	1	0	0	0	20	0	0	0	0	0	0	0	0	0	0	10	0	0	0	0	0	0	0	0	0	0	0	0	0	0	0	0	0	0	0	0	0	0	0	0	0	0
LB01	2.675	2009	6	2.19722457733622	-0.538461538461538	AMBR	0.005	0	0	0	0	0	0	0	0	0	0	0	0	0	0	0	0	0	0	0	0	0	0	0	0	0	0	0	0	0	0	0	0	0	0	0	0	0	0	0	0	0	0
LB02	3.96	2006	10	2.19722457733622	0.5	AMBR	0.15	2	0	0	0	5	0	0	0	0	0	0	0	0	0	0	65	0	0	0	0	0	0	0	0	0	0	0	0	0	0	0	0	0	10	0	0	0	0	0	0	0	0
LB02	3.96	2009	7	2.19722457733622	-0.5	AMBR	0.005	0	0	0	0	0	0	0	0	0	0	0	0	0	0	0	0	0	0	0	0	0	0	0	0	0	0	0	0	0	0	0	0	0	0	0	0	0	0	0	0	0	0
LB03	5.06	2006	5	2.19722457733622	-0.583333333333333	AMBR	0.005	0	0	0	0	0	0	0	0	0	0	0	0	0	0	0	0	0	0	0	0	0	0	0	0	0	0	0	0	0	0	0	0	0	0	0	0	0	0	0	0	0	0
LB03	5.06	2009	2	2.19722457733622	-0.833333333333333	AMBR	0.005	0	8	0	0	0	0	0	0	0	0	0	0	0	0	0	0	0	0	0	0	0	0	0	0	0	0	0	0	0	0	0	0	0	0	0	0	0	0	0	0	0	0
LB05	3.775	2009	4	2.19722457733622	-0.692307692307692	AMBR	0.005	0	0	0	0	0	0	0	0	0	0	0	0	0	0	0	0	0	0	0	0	0	0	0	0	0	0	0	0	0	0	0	0	0	0	0	0	0	0	0	0	0	0
LB07	5.87	2006	2	2.19722457733622	-0.777777777777778	AMBR	0.005	0	15	0	0	0	0	0	0	0	0	0	0	0	0	0	0	0	0	0	0	0	0	0	0	0	0	0	0	0	0	0	0	0	0	0	0	0	0	0	0	0	0
LB08	3.875	2006	5	2.19722457733622	-0.166666666666667	AMBR	0.005	0	0	90	0	0	0	0	0	0	0	0	0	0	0	0	5	0	0	0	0	0	0	0	0	0	0	0	0	0	0	0	0	0	0	0	0	0	0	0	0	0	0
LB08	3.875	2009	2	2.19722457733622	-0.8	AMBR	0.005	0	0	0	0	0	0	0	0	0	0	0	0	0	0	0	0	0	0	0	0	0	0	0	0	0	0	0	0	0	0	0	0	0	0	0	0	0	0	0	0	0	0
LB09	5.28	2006	6	2.19722457733622	-0.2	AMBR	0.005	0	0	0	0	0	0	0	0	0	0	0	0	0	0	0	80	0	0	0	0	0	0	0	0	0	0	0	0	0	0	0	0	0	0	0	0	0	0	0	0	0	0
LB09	5.28	2009	3	2.19722457733622	-0.727272727272727	AMBR	0.005	0	0	0	0	0	0	0	0	0	0	0	0	0	0	0	0	0	0	0	0	0	0	0	0	0	0	0	0	0	0	0	0	0	0	0	0	0	0	0	0	0	0
LB1020	3.08	2006	4	2.19722457733622	-0.5	AMBR	0.005	0	0	0	0	0	0	0	0	0	0	0	0	0	0	0	40	0	0	0	0	0	0	0	0	0	0	0	0	0	0	0	0	0	0	0	0	0	0	0	0	0	0
LB1020	3.08	2009	2	2.19722457733622	-0.833333333333333	AMBR	0.005	0	0	0	0	0	0	0	0	0	0	0	0	0	0	0	0	0	0	0	0	0	0	0	0	0	0	0	0	0	0	0	0	0	0	0	0	0	0	0	0	0	0
LB11	3.51	2006	4	2.19722457733622	-0.692307692307692	AMBR	0.005	0	0	0	0	0	0	0	0	0	0	0	0	0	0	0	60	0	0	0	0	0	0	0	0	0	0	0	0	0	0	0	0	0	0	0	0	0	0	0	0	0	0
LB11	3.51	2009	1	2.19722457733622	-0.857142857142857	AMBR	0.005	1	0	0	0	0	0	0	30	0	0	0	0	0	0	0	0	0	0	0	0	0	0	0	0	0	0	0	0	0	0	0	0	0	0	0	0	0	0	0	0	0	0
LB12	2.23	2009	6	2.19722457733622	-0.538461538461538	AMBR	0.005	0	15	0	0	0	0	0	0	0	0	0	0	0	0	0	0	0	0	0	0	0	0	0	0	0	0	0	0	0	0	0	0	0	0	0	0	0	0	0	0	0	0
LB15	3.41	2006	4	2.19722457733622	-0.636363636363636	AMBR	0.005	0	0	0	0	0	0	0	0	0	0	0	0	0	0	0	10	0	0	0	0	0	0	0	0	0	0	0	0	0	0	0	0	0	0	0	0	0	0	0	0	0	0
LB35	4.785	2006	2	2.19722457733622	-0.846153846153846	AMBR	0.005	0	0	0	0	0	0	0	0	0	0	0	0	0	0	0	0	0	0	0	0	0	0	0	0	0	0	0	0	0	0	0	0	0	0	0	0	0	0	0	0	0	0
LB36	3.805	2006	5	2.19722457733622	0	AMBR	0.005	0	0	0	0	0	0	0	0	0	0	0	0	0	0	0	70	0	0	0	0	0	0	0	0	0	0	0	0	0	0	0	0	0	0	0	0	0	0	0	0	0	0
LB37	3.195	2006	7	2.19722457733622	-0.3	AMBR	0.3	3	0	0	0	0	0	0	0	0	0	0	0	0	5	0	20	0	0	0	0	0	0	0	0	30	0	0	0	3	0	0	0	0	0	0	0	0	0	0	0	0	0
LB49	4.89	2006	1	2.19722457733622	-0.888888888888889	AMBR	0.005	0	0	0	0	0	0	0	0	0	0	0	0	0	0	0	0	0	0	0	0	0	0	0	0	0	0	0	0	0	0	0	0	0	0	0	0	0	0	0	0	0	0
LBP07	4.325	2009	0	2.19722457733622	-1	AMBR	0.005	0	0	0	0	0	0	0	0	0	0	0	0	0	0	0	0	0	0	0	0	0	0	0	0	0	0	0	0	0	0	0	0	0	0	0	0	0	0	0	0	0	0
LBP08	3.79	2009	1	2.19722457733622	-0.952380952380952	AMBR	0.005	0	0	0	0	0	0	0	0	0	0	0	0	0	0	0	0	0	0	0	0	0	0	0	0	0	0	0	0	0	0	0	0	0	0	0	0	0	0	0	0	0	0
PC01	0.27	2009	3	2.19722457733622	-0.727272727272727	AMAR	0.005	0	0	0	0	0	0	0	0	0	0	0	0	0	0	0	0	0	0	0	0	0	0	0	0	0	0	0	0	0	0	0	0	0	0	0	0	0	0	0	0	0	0
RILEA45	3.035	2009	2	2.19722457733622	-0.875	AMBR	0.005	0	0	0	0	0	0	0	0	0	0	0	0	0	0	0	0	0	0	0	0	0	0	0	0	0	0	0	0	0	0	0	0	0	0	0	0	0	0	0	0	0	0
SB03	1.87	2009	3	2.19722457733622	-0.727272727272727	AMAR	0.005	0	0	0	0	0	0	0	0	0	0	0	0	0	0	0	0	0	0	0	0	0	0	0	0	0	0	0	0	0	0	0	0	0	0	0	0	0	0	0	0	0	0
DELRAY46	1.49	2009	3	2.30258509299405	-0.625	AMBR	0.005	0	0	0	0	0	0	0	0	0	0	0	0	0	0	0	40	0	0	0	0	0	0	0	0	0	0	0	0	0	0	0	0	0	0	0	0	0	0	0	0	0	0
DELRAY46A	1.805	2009	8	2.30258509299405	-0.333333333333333	AMBR	0.03	1	0	0	0	3	0	0	0	0	0	0	0	0	0	0	55	0	0	0	0	0	0	0	0	0	0	0	0	0	0	0	0	0	0	0	0	0	0	0	0	0	0
FS01	1.76	2009	9	2.30258509299405	1	AMBR	0.04	1	0	0	0	4	0	0	0	0	0	0	0	0	0	0	0	0	0	0	0	0	0	0	0	0	0	0	0	0	0	0	0	0	0	0	0	0	0	0	0	0	0
FS03	2.47	2006	5	2.30258509299405	-0.375	AMBR	0.005	0	0	0	0	0	0	0	0	0	0	0	0	0	0	0	70	0	0	0	0	0	0	0	0	0	0	0	0	0	0	0	0	0	0	0	0	0	0	0	0	0	0
GH01	2.15	2006	2	2.30258509299405	-0.857142857142857	AMBR	0.005	0	0	0	0	0	0	0	0	0	0	0	0	0	0	0	0	0	0	0	0	0	0	0	0	0	0	0	0	0	0	0	0	0	0	0	0	0	0	0	0	0	0
GH01	2.15	2009	2	2.30258509299405	-0.875	AMBR	0.005	0	0	0	0	0	0	0	0	0	0	0	0	0	0	0	0	0	0	0	0	0	0	0	0	0	0	0	0	0	0	0	0	0	0	0	0	0	0	0	0	0	0
GH03	11.115	2009	16	2.30258509299405	-0.09375	AMBR	0.005	0	0	0	0	0	0	0	0	0	0	0	0	0	0	0	0	0	0	0	0	0	0	0	0	0	0	0	0	0	0	0	0	0	0	0	0	0	0	0	0	0	0
GH03	11.115	2009	17	2.30258509299405	-0.0625	AMBR	0.005	0	0	0	0	0	0	0	0	0	0	0	0	0	0	0	0	0	0	0	0	0	0	0	0	0	0	0	0	0	0	0	0	0	0	0	0	0	0	0	0	0	0
GH03	11.115	2009	18	2.30258509299405	-0.03125	AMBR	0.005	0	0	0	0	0	0	0	0	0	0	0	0	0	0	0	0	0	0	0	0	0	0	0	0	0	0	0	0	0	0	0	0	0	0	0	0	0	0	0	0	0	0
GH07	11.5	2009	13	2.30258509299405	-0.172413793103448	AMBR	0.005	0	0	0	0	0	0	0	0	0	0	0	0	0	0	0	0	0	0	0	0	0	0	0	0	0	0	0	0	0	0	0	0	0	0	0	0	0	0	0	0	0	0
GH07	11.5	2009	14	2.30258509299405	-0.137931034482759	AMBR	0.005	0	0	0	0	0	0	0	0	0	0	0	0	0	0	0	0	0	0	0	0	0	0	0	0	0	0	0	0	0	0	0	0	0	0	0	0	0	0	0	0	0	0
GH07	11.5	2009	15	2.30258509299405	-0.103448275862069	AMBR	0.005	0	0	0	0	0	0	0	0	0	0	0	0	0	0	0	0	0	0	0	0	0	0	0	0	0	0	0	0	0	0	0	0	0	0	0	0	0	0	0	0	0	0
GH11	9.665	2009	11	2.30258509299405	-0.222222222222222	AMBR	0.005	1	20	0	0	0	0	0	30	0	0	0	0	0	0	0	0	0	0	0	0	0	0	0	0	0	0	0	0	0	0	0	0	0	0	0	0	0	0	0	0	0	0
GH11	9.665	2009	12	2.30258509299405	-0.222222222222222	AMBR	0.005	0	0	0	0	0	0	0	0	0	0	0	0	0	0	0	6	0	0	0	0	0	0	0	0	0	0	0	0	0	0	0	0	0	0	0	0	0	0	0	0	0	0
GH11	9.665	2009	13	2.30258509299405	-0.185185185185185	AMBR	0.005	0	0	0	0	0	0	0	0	0	0	0	0	0	0	0	0	0	0	0	0	0	0	0	0	0	0	0	0	0	0	0	0	0	0	0	0	0	0	0	0	0	0
GH12	6.07	2009	17	2.30258509299405	-0.433333333333333	AMBR	0.005	0	0	0	0	0	0	0	0	0	0	0	0	0	0	0	0	0	0	0	0	0	0	0	0	0	0	0	0	0	0	0	0	0	0	0	0	0	0	0	0	0	0
GH17	1.61	2006	1	2.30258509299405	-0.941176470588235	AMBR	0.005	0	3	0	0	0	0	0	0	0	0	0	0	0	0	0	2	0	0	0	0	0	0	0	0	0	0	0	0	0	0	0	0	0	0	0	0	0	0	0	0	0	0
KIM44	0.61	2009	7	2.30258509299405	-0.533333333333333	AMBR	0.53	2	0	0	0	8	0	0	0	0	0	0	0	0	0	0	16	0	45	0	0	0	0	0	0	0	0	0	0	0	0	0	0	0	0	0	0	0	0	0	0	0	0
LB02	3.96	2009	8	2.30258509299405	-0.428571428571429	AMBR	0.85	1	0	0	0	0	0	0	0	0	0	0	0	0	0	0	0	0	0	0	0	0	0	0	0	0	0	0	0	0	0	0	0	0	85	0	0	0	0	0	0	0	0
LB03	5.06	2006	6	2.30258509299405	-0.5	AMBR	0.005	0	0	0	0	0	0	0	0	0	0	0	0	0	0	0	40	0	0	0	0	0	0	0	0	0	0	0	0	0	0	0	0	0	0	0	0	0	0	0	0	0	0
LB03	5.06	2009	3	2.30258509299405	-0.75	AMBR	0.05	1	0	0	0	0	0	0	0	0	0	0	0	0	0	0	0	0	0	0	0	0	0	0	0	0	0	0	0	0	0	0	0	0	5	0	0	0	0	0	0	0	0
LB05	3.775	2006	7	2.30258509299405	0.5	AMBR	0.05	1	0	0	0	0	0	0	0	0	0	0	0	0	0	0	95	0	5	0	0	0	0	0	0	0	0	0	0	0	0	0	0	0	0	0	0	0	0	0	0	0	0
LB05	3.775	2009	5	2.30258509299405	-0.615384615384615	AMBR	0.005	0	0	0	0	0	0	0	0	0	0	0	0	0	0	0	0	0	0	0	0	0	0	0	0	0	0	0	0	0	0	0	0	0	0	0	0	0	0	0	0	0	0
LB05A	3.815	2009	0	2.30258509299405	-1	AMBR	0.005	0	0	0	0	0	0	0	0	0	0	0	0	0	0	0	0	0	0	0	0	0	0	0	0	0	0	0	0	0	0	0	0	0	0	0	0	0	0	0	0	0	0
LB06	2.695	2006	5	2.30258509299405	-0.166666666666667	AMBR	0.05	1	10	5	0	5	0	0	0	0	0	0	0	0	0	0	30	0	0	0	0	0	0	0	0	0	0	0	0	0	0	0	0	0	0	0	0	0	0	0	0	0	0
LB06	2.695	2009	3	2.30258509299405	-0.769230769230769	AMBR	0.005	0	0	0	0	0	0	0	0	0	0	0	0	0	0	0	0	0	0	0	0	0	0	0	0	0	0	0	0	0	0	0	0	0	0	0	0	0	0	0	0	0	0
LB07	5.87	2006	3	2.30258509299405	-0.666666666666667	AMBR	0.005	0	0	0	0	0	0	0	0	0	0	0	0	0	0	0	0	0	0	0	0	0	0	0	0	0	0	0	0	0	0	0	0	0	0	0	0	0	0	0	0	0	0
LB07	5.87	2006	4	2.30258509299405	-0.555555555555556	AMBR	0.2	2	0	0	0	0	20	0	0	0	0	0	0	0	0	0	0	0	0	0	0	0	0	0	0	0	0	0	0	0	0	0	0	0	0	0	0	0	0	0	0	0	0
LB07	5.87	2009	0	2.30258509299405	-1	AMBR	0.005	0	0	0	0	0	0	0	0	0	0	0	0	0	0	0	0	0	0	0	0	0	0	0	0	0	0	0	0	0	0	0	0	0	0	0	0	0	0	0	0	0	0
LB08	3.875	2006	6	2.30258509299405	0	AMBR	0.25	1	0	0	0	25	0	0	0	0	0	0	0	0	0	0	70	0	0	0	0	0	0	0	0	0	0	0	0	0	0	0	0	0	0	0	0	0	0	0	0	0	0
LB08	3.875	2009	3	2.30258509299405	-0.7	AMBR	0.005	0	0	0	0	0	0	0	0	0	0	0	0	0	0	0	0	0	0	0	0	0	0	0	0	0	0	0	0	0	0	0	0	0	0	0	0	0	0	0	0	0	0
LB09	5.28	2006	7	2.30258509299405	-0.0666666666666667	AMBR	0.005	0	0	0	0	0	0	0	0	0	0	0	0	0	0	0	100	0	0	0	0	0	0	0	0	0	0	0	0	0	0	0	0	0	0	0	0	0	0	0	0	0	0
LB09	5.28	2009	4	2.30258509299405	-0.636363636363636	AMBR	0.005	0	0	0	0	0	0	0	0	0	0	0	0	0	0	0	0	0	0	0	0	0	0	0	0	0	0	0	0	0	0	0	0	0	0	0	0	0	0	0	0	0	0
LB1020	3.08	2006	5	2.30258509299405	-0.375	AMBR	0.1	1	10	0	0	10	0	0	0	0	0	0	0	0	0	0	10	0	0	0	0	0	0	0	0	0	0	0	0	0	0	0	0	0	0	0	0	0	0	0	0	0	0
LB11	3.51	2006	5	2.30258509299405	-0.615384615384615	AMBR	0.005	0	0	0	0	0	0	0	0	0	0	0	0	0	0	0	70	0	0	0	0	0	0	0	0	0	0	0	0	0	0	0	0	0	0	0	0	0	0	0	0	0	0
LB11	3.51	2009	2	2.30258509299405	-0.714285714285714	AMBR	0.005	0	0	0	0	0	0	0	0	0	0	0	0	0	0	0	0	0	0	0	0	0	0	0	0	0	0	0	0	0	0	0	0	0	0	0	0	0	0	0	0	0	0
LB12	2.23	2006	8	2.30258509299405	-0.333333333333333	AMBR	0.4	1	50	0	0	0	0	0	0	0	0	0	0	0	0	0	0	0	0	0	0	0	0	0	0	0	0	0	0	0	0	0	0	0	40	0	0	0	0	0	0	0	0
LB15	3.41	2006	5	2.30258509299405	-0.545454545454545	AMBR	0.05	1	0	0	0	5	0	0	0	0	0	0	0	0	0	0	20	0	0	0	0	0	0	0	0	0	0	0	0	0	0	0	0	0	0	0	0	0	0	0	0	0	0
LB32	1.485	2006	8	2.30258509299405	1	AMBR	0.2	1	0	0	0	0	0	0	0	0	0	0	0	0	0	0	80	0	20	0	0	0	0	0	0	0	0	0	0	0	0	0	0	0	0	0	0	0	0	0	0	0	0
LB35	4.785	2006	3	2.30258509299405	-0.769230769230769	AMBR	0.005	0	0	0	0	0	0	0	0	0	0	0	0	0	0	0	0	0	0	0	0	0	0	0	0	0	0	0	0	0	0	0	0	0	0	0	0	0	0	0	0	0	0
LB35	4.785	2009	0	2.30258509299405	-1	AMBR	0.005	0	0	0	0	0	0	0	0	0	0	0	0	0	0	0	0	0	0	0	0	0	0	0	0	0	0	0	0	0	0	0	0	0	0	0	0	0	0	0	0	0	0
LB36	3.805	2006	6	2.30258509299405	0.111111111111111	AMBR	0.4	1	0	0	0	0	0	0	0	0	0	0	0	0	0	0	50	0	40	0	0	0	0	0	0	0	0	0	0	0	0	0	0	0	0	0	0	0	0	0	0	0	0
LB37	3.195	2009	5	2.30258509299405	-0.583333333333333	AMBR	0.005	0	0	0	0	0	0	0	0	0	0	0	0	0	0	0	30	0	0	0	0	0	0	0	0	0	0	0	0	0	0	0	0	0	0	0	0	0	0	0	0	0	0
LB49	4.89	2006	2	2.30258509299405	-0.777777777777778	AMBR	0.005	0	0	0	0	0	0	0	0	0	0	0	0	0	0	0	0	0	0	0	0	0	0	0	0	0	0	0	0	0	0	0	0	0	0	0	0	0	0	0	0	0	0
LBP07	4.325	2009	1	2.30258509299405	-0.888888888888889	AMBR	0.005	0	0	0	0	0	0	0	0	0	0	0	0	0	0	0	0	0	0	0	0	0	0	0	0	0	0	0	0	0	0	0	0	0	0	0	0	0	0	0	0	0	0
LBP08	3.79	2009	2	2.30258509299405	-0.904761904761905	AMBR	0.005	0	0	0	0	0	0	0	0	0	0	0	0	0	0	0	0	0	0	0	0	0	0	0	0	0	0	0	0	0	0	0	0	0	0	0	0	0	0	0	0	0	0
MCKNR02	0.47	2009	11	2.30258509299405	0.833333333333333	AMAR	0.05	1	0	60	0	0	0	0	0	0	0	0	0	0	0	0	0	0	0	0	0	0	0	0	0	0	0	0	0	0	0	0	0	0	0	0	0	0	0	0	0	0	0
RILEA45	3.035	2009	3	2.30258509299405	-0.8125	AMBR	0.005	0	0	0	0	0	0	0	0	0	0	0	0	0	0	0	0	0	0	0	0	0	0	0	0	0	0	0	0	0	0	0	0	0	0	0	0	0	0	0	0	0	0
TKNR04	0.58	2009	4	2.30258509299405	-0.636363636363636	AMAR	0.005	0	0	0	0	0	0	0	0	0	0	0	0	0	0	0	0	0	0	0	0	0	0	0	0	0	0	0	0	0	0	0	0	0	0	0	0	0	0	0	0	0	0
FS02	0.225	2009	5	2.39789527279837	-0.375	AMAR	0.15	2	0	33	0	10	0	0	0	0	0	0	0	0	0	0	0	0	5	0	0	0	0	0	0	0	0	0	0	0	0	0	0	0	0	0	0	0	0	0	0	0	0
FS03	2.47	2006	6	2.39789527279837	-0.25	AMBR	0.35	1	0	0	0	35	0	0	0	0	0	0	0	0	0	0	70	0	0	0	0	0	0	0	0	0	0	0	0	0	0	0	0	0	0	0	0	0	0	0	0	0	0
FS03	2.47	2009	3	2.39789527279837	-0.727272727272727	AMBR	0.005	0	0	0	0	0	0	0	0	0	0	0	0	0	0	0	0	0	0	0	0	0	0	0	0	0	0	0	0	0	0	0	0	0	0	0	0	0	0	0	0	0	0
GH01	2.15	2009	3	2.39789527279837	-0.8125	AMBR	0.005	0	0	0	0	0	0	0	0	0	0	0	0	0	0	0	0	0	0	0	0	0	0	0	0	0	0	0	0	0	0	0	0	0	0	0	0	0	0	0	0	0	0
GH03	11.115	2009	19	2.39789527279837	0	AMBR	0.005	0	0	0	0	0	0	0	0	0	0	0	0	0	0	0	13	0	0	0	0	0	0	0	0	0	0	0	0	0	0	0	0	0	0	0	0	0	0	0	0	0	0
GH03	11.115	2009	20	2.39789527279837	0.111111111111111	AMBR	0.005	0	0	0	0	0	0	0	0	0	0	0	0	0	0	0	0	0	0	0	0	0	0	0	0	0	0	0	0	0	0	0	0	0	0	0	0	0	0	0	0	0	0
GH07	11.5	2009	16	2.39789527279837	-0.0689655172413793	AMBR	0.005	0	0	0	0	0	0	0	0	0	0	0	0	0	0	0	0	0	0	0	0	0	0	0	0	0	0	0	0	0	0	0	0	0	0	0	0	0	0	0	0	0	0
GH07	11.5	2009	17	2.39789527279837	-0.0344827586206897	AMBR	0.005	0	0	0	0	0	0	0	0	0	0	0	0	0	0	0	0	0	0	0	0	0	0	0	0	0	0	0	0	0	0	0	0	0	0	0	0	0	0	0	0	0	0
GH11	9.665	2009	14	2.39789527279837	-0.148148148148148	AMBR	0.005	0	40	0	0	0	0	0	0	0	0	0	0	0	0	0	0	0	0	0	0	0	0	0	0	0	0	0	0	0	0	0	0	0	0	0	0	0	0	0	0	0	0
GH11	9.665	2009	15	2.39789527279837	-0.111111111111111	AMBR	0.005	0	0	0	0	0	0	0	0	0	0	0	0	0	0	0	0	0	0	0	0	0	0	0	0	0	0	0	0	0	0	0	0	0	0	0	0	0	0	0	0	0	0
GH11	9.665	2009	16	2.39789527279837	-0.0740740740740741	AMBR	0.005	0	0	0	0	0	0	0	0	0	0	0	0	0	0	0	0	0	0	0	0	0	0	0	0	0	0	0	0	0	0	0	0	0	0	0	0	0	0	0	0	0	0
GH12	6.07	2009	18	2.39789527279837	-0.4	AMBR	0.005	0	0	0	0	0	0	0	0	0	0	0	0	0	0	0	0	0	0	0	0	0	0	0	0	0	0	0	0	0	0	0	0	0	0	0	0	0	0	0	0	0	0
GH17	1.61	2009	0	2.39789527279837	-1	AMBR	0.005	0	0	0	0	0	0	0	0	0	0	0	0	0	0	0	0	0	0	0	0	0	0	0	0	0	0	0	0	0	0	0	0	0	0	0	0	0	0	0	0	0	0
LB01	2.675	2006	9	2.39789527279837	0.2	AMBR	0.005	0	0	0	0	0	0	0	0	0	0	0	0	0	0	0	20	0	0	0	0	0	0	0	0	0	0	0	0	0	0	0	0	0	0	0	0	0	0	0	0	0	0
LB01	2.675	2009	7	2.39789527279837	-0.461538461538462	AMBR	0.005	0	0	0	0	0	0	0	0	0	0	0	0	0	0	0	0	0	0	0	0	0	0	0	0	0	0	0	0	0	0	0	0	0	0	0	0	0	0	0	0	0	0
LB02	3.96	2006	11	2.39789527279837	0.75	AMBR	0.3	2	0	0	0	10	0	0	0	0	0	0	0	0	0	0	40	0	0	0	0	0	0	0	0	0	0	0	0	0	0	0	0	0	20	0	0	0	0	0	0	0	0
LB02	3.96	2009	9	2.39789527279837	-0.357142857142857	AMBR	0.6	1	0	0	0	0	0	0	0	0	0	0	0	0	0	0	0	0	0	0	0	0	0	0	0	0	0	0	0	0	0	0	0	0	60	0	0	0	0	0	0	0	0
LB03	5.06	2006	7	2.39789527279837	-0.416666666666667	AMBR	0.005	0	0	0	0	0	0	0	0	0	0	0	0	0	0	0	70	0	0	0	0	0	0	0	0	0	0	0	0	0	0	0	0	0	0	0	0	0	0	0	0	0	0
LB03	5.06	2009	4	2.39789527279837	-0.666666666666667	AMBR	0.005	0	0	0	0	0	0	0	0	0	0	0	0	0	0	0	0	0	0	0	0	0	0	0	0	0	0	0	0	0	0	0	0	0	0	0	0	0	0	0	0	0	0
LB05	3.775	2006	8	2.39789527279837	0.666666666666667	AMBR	0.005	0	0	0	0	0	0	0	0	0	0	0	0	0	0	0	100	0	0	0	0	0	0	0	0	0	0	0	0	0	0	0	0	0	0	0	0	0	0	0	0	0	0
LB05	3.775	2009	6	2.39789527279837	-0.538461538461538	AMBR	0.005	0	0	0	0	0	0	0	0	0	0	0	0	0	0	0	0	0	0	0	0	0	0	0	0	0	0	0	0	0	0	0	0	0	0	0	0	0	0	0	0	0	0
LB06	2.695	2006	6	2.39789527279837	0	AMBR	0.005	0	0	0	0	0	0	0	0	0	0	0	0	0	0	0	100	0	0	0	0	0	0	0	0	0	0	0	0	0	0	0	0	0	0	0	0	0	0	0	0	0	0
LB06	2.695	2009	4	2.39789527279837	-0.692307692307692	AMBR	0.005	0	0	0	0	0	0	0	0	0	0	0	0	0	0	0	0	0	0	0	0	0	0	0	0	0	0	0	0	0	0	0	0	0	0	0	0	0	0	0	0	0	0
LB07	5.87	2006	5	2.39789527279837	-0.444444444444444	AMBR	0.005	0	30	0	0	0	0	0	0	0	0	0	0	0	0	0	25	0	0	0	0	0	0	0	0	0	0	0	0	0	0	0	0	0	0	0	0	0	0	0	0	0	0
LB07	5.87	2009	1	2.39789527279837	-0.9	AMBR	0.005	0	0	0	0	0	0	0	0	0	0	0	0	0	0	0	0	0	0	0	0	0	0	0	0	0	0	0	0	0	0	0	0	0	0	0	0	0	0	0	0	0	0
LB08	3.875	2006	7	2.39789527279837	0.2	AMBR	0.05	1	0	0	0	5	0	0	0	0	0	0	0	0	0	0	8	0	0	0	0	0	0	0	0	0	0	0	0	0	0	0	0	0	0	0	0	0	0	0	0	0	0
LB08	3.875	2009	4	2.39789527279837	-0.6	AMBR	0.005	0	0	0	0	0	0	0	0	0	0	0	0	0	0	0	0	0	0	0	0	0	0	0	0	0	0	0	0	0	0	0	0	0	0	0	0	0	0	0	0	0	0
LB09	5.28	2006	8	2.39789527279837	0.0909090909090909	AMBR	0.005	0	0	0	0	0	0	0	0	0	0	0	0	0	0	0	100	0	0	0	0	0	0	0	0	0	0	0	0	0	0	0	0	0	0	0	0	0	0	0	0	0	0
LB09	5.28	2009	5	2.39789527279837	-0.545454545454545	AMBR	0.005	0	0	0	0	0	0	0	0	0	0	0	0	0	0	0	4	0	0	0	0	0	0	0	0	0	0	0	0	0	0	0	0	0	0	0	0	0	0	0	0	0	0
LB1020	3.08	2006	6	2.39789527279837	-0.25	AMBR	0.005	0	0	0	0	0	0	0	0	0	0	0	0	0	0	0	50	0	0	0	0	0	0	0	0	0	0	0	0	0	0	0	0	0	0	0	0	0	0	0	0	0	0
LB1020	3.08	2009	3	2.39789527279837	-0.75	AMBR	0.005	0	0	0	0	0	0	0	0	0	0	0	0	0	0	0	0	0	0	0	0	0	0	0	0	0	0	0	0	0	0	0	0	0	0	0	0	0	0	0	0	0	0
LB11	3.51	2009	3	2.39789527279837	-0.571428571428571	AMBR	0.005	0	0	0	0	0	0	0	0	0	0	0	0	0	0	0	0	0	0	0	0	0	0	0	0	0	0	0	0	0	0	0	0	0	0	0	0	0	0	0	0	0	0
LB12	2.23	2006	9	2.39789527279837	-0.25	AMBR	0.005	0	0	0	0	0	0	0	0	0	0	0	0	0	0	0	30	0	0	0	0	0	0	0	0	0	0	0	0	0	0	0	0	0	0	0	0	0	0	0	0	0	0
LB12	2.23	2009	7	2.39789527279837	-0.461538461538462	AMBR	0.005	0	0	0	0	0	0	0	0	0	0	0	0	0	0	0	0	0	0	0	0	0	0	0	0	0	0	0	0	0	0	0	0	0	0	0	0	0	0	0	0	0	0
LB15	3.41	2006	6	2.39789527279837	-0.454545454545455	AMBR	0.005	0	0	0	0	0	0	0	0	0	0	0	0	0	0	0	25	0	0	0	0	0	0	0	0	0	0	0	0	0	0	0	0	0	0	0	0	0	0	0	0	0	0
LB35	4.785	2006	4	2.39789527279837	-0.692307692307692	AMBR	0.005	0	0	0	0	0	0	0	0	0	0	0	0	0	0	0	0	0	0	0	0	0	0	0	0	0	0	0	0	0	0	0	0	0	0	0	0	0	0	0	0	0	0
LB35	4.785	2009	1	2.39789527279837	-0.833333333333333	AMBR	0.005	0	0	0	0	0	0	0	0	0	0	0	0	0	0	0	0	0	0	0	0	0	0	0	0	0	0	0	0	0	0	0	0	0	0	0	0	0	0	0	0	0	0
LB36	3.805	2006	7	2.39789527279837	0.222222222222222	AMBR	0.005	0	0	0	0	0	0	0	0	0	0	0	0	0	0	0	100	0	0	0	0	0	0	0	0	0	0	0	0	0	0	0	0	0	0	0	0	0	0	0	0	0	0
LB37	3.195	2006	8	2.39789527279837	-0.2	AMBR	0.2	4	0	0	8	0	0	0	0	0	0	0	0	0	20	0	45	0	0	0	0	0	0	0	0	20	0	0	0	5	0	0	0	0	0	0	0	0	0	0	0	0	0
LB37	3.195	2009	6	2.39789527279837	-0.5	AMBR	0.05	1	0	0	0	0	0	0	0	0	0	0	0	0	0	0	65	0	5	0	0	0	0	0	0	0	0	0	0	0	0	0	0	0	0	0	0	0	0	0	0	0	0
LB49	4.89	2006	3	2.39789527279837	-0.666666666666667	AMBR	0.005	0	0	0	0	0	0	0	0	0	0	0	0	0	0	0	0	0	0	0	0	0	0	0	0	0	0	0	0	0	0	0	0	0	0	0	0	0	0	0	0	0	0
LBP06	4.625	2009	0	2.39789527279837	-1	AMBR	0.005	0	0	5	0	0	0	0	0	0	0	0	0	0	0	0	0	0	0	0	0	0	0	0	0	0	0	0	0	0	0	0	0	0	0	0	0	0	0	0	0	0	0
LBP06	4.625	2009	1	2.39789527279837	-0.923076923076923	AMBR	0.005	0	0	0	0	0	0	0	0	0	0	0	0	0	0	0	0	0	0	0	0	0	0	0	0	0	0	0	0	0	0	0	0	0	0	0	0	0	0	0	0	0	0
LBP07	4.325	2009	2	2.39789527279837	-0.777777777777778	AMBR	0.005	0	0	0	0	0	0	0	0	0	0	0	0	0	0	0	0	0	0	0	0	0	0	0	0	0	0	0	0	0	0	0	0	0	0	0	0	0	0	0	0	0	0
LBP08	3.79	2009	3	2.39789527279837	-0.857142857142857	AMBR	0.005	0	0	0	0	0	0	0	0	0	0	0	0	0	0	0	0	0	0	0	0	0	0	0	0	0	0	0	0	0	0	0	0	0	0	0	0	0	0	0	0	0	0
RILEA45	3.035	2009	4	2.39789527279837	-0.75	AMBR	0.005	0	0	0	0	0	0	0	0	0	0	0	0	0	0	0	7	0	0	0	0	0	0	0	0	0	0	0	0	0	0	0	0	0	0	0	0	0	0	0	0	0	0
SB03	1.87	2009	4	2.39789527279837	-0.636363636363636	AMAR	0.005	0	0	0	0	0	0	0	0	0	0	0	0	0	0	0	0	0	0	0	0	0	0	0	0	0	0	0	0	0	0	0	0	0	0	0	0	0	0	0	0	0	0
BANNR02	1.56	2009	6	2.484906649788	-0.333333333333333	AMAR	0.005	0	0	4.5	0	0	0	0	0	0	0	0	0	0	0	0	0	0	0	0	0	0	0	0	0	0	0	0	0	0	0	0	0	0	0	0	0	0	0	0	0	0	0
BANNR03	0.725	2009	4	2.484906649788	-0.2	AMAR	0.005	0	0	5	0	0	0	0	0	0	0	0	0	0	0	0	0	0	0	0	0	0	0	0	0	0	0	0	0	0	0	0	0	0	0	0	0	0	0	0	0	0	0
DELRAY46	1.49	2009	4	2.484906649788	-0.5	AMBR	0.005	0	0	0	0	0	0	0	0	0	0	0	0	0	0	0	38	0	0	0	0	0	0	0	0	0	0	0	0	0	0	0	0	0	0	0	0	0	0	0	0	0	0
DELRAY46A	1.805	2009	9	2.484906649788	-0.25	AMBR	0.005	0	0	0	0	0	0	0	0	0	0	0	0	0	0	0	41	0	0	0	0	0	0	0	0	0	0	0	0	0	0	0	0	0	0	0	0	0	0	0	0	0	0
FS02	0.225	2006	6	2.484906649788	-0.25	AMAR	0.005	0	0	80	0	0	0	0	0	0	0	0	0	0	0	0	0	0	0	0	0	0	0	0	0	0	0	0	0	0	0	0	0	0	0	0	0	0	0	0	0	0	0
FS03	2.47	2009	4	2.484906649788	-0.636363636363636	AMBR	0.005	0	0	0	0	0	0	0	0	0	0	0	0	0	0	0	26	0	0	0	0	0	0	0	0	0	0	0	0	0	0	0	0	0	0	0	0	0	0	0	0	0	0
GH03	11.115	2009	21	2.484906649788	0.222222222222222	AMBR	0.005	0	0	0	0	0	0	0	0	0	0	0	0	0	0	0	0.5	0	0	0	0	0	0	0	0	0	0	0	0	0	0	0	0	0	0	0	0	0	0	0	0	0	0
GH03	11.115	2009	22	2.484906649788	0.333333333333333	AMBR	0.005	0	0	0	0	0	0	0	0	0	0	0	0	0	0	0	0	0	0	0	0	0	0	0	0	0	0	0	0	0	0	0	0	0	0	0	0	0	0	0	0	0	0
GH03	11.115	2009	23	2.484906649788	0.444444444444444	AMBR	0.005	0	0	0	0	0	0	0	0	0	0	0	0	0	0	0	6	0	0	0	0	0	0	0	0	0	0	0	0	0	0	0	0	0	0	0	0	0	0	0	0	0	0
GH07	11.5	2009	18	2.484906649788	0	AMBR	0.005	0	0	0	0	0	0	0	0	0	0	0	0	0	0	0	0	0	0	0	0	0	0	0	0	0	0	0	0	0	0	0	0	0	0	0	0	0	0	0	0	0	0
GH07	11.5	2009	19	2.484906649788	0.2	AMBR	0.005	0	0	0	0	0	0	0	0	0	0	0	0	0	0	0	1	0	0	0	0	0	0	0	0	0	0	0	0	0	0	0	0	0	0	0	0	0	0	0	0	0	0
GH09	0.55	2009	1	2.484906649788	-0.941176470588235	AMBR	0.005	0	0	0	0	0	0	0	0	0	0	0	0	0	0	0	0	0	0	0	0	0	0	0	0	0	0	0	0	0	0	0	0	0	0	0	0	0	0	0	0	0	0
GH11	9.665	2009	17	2.484906649788	-0.037037037037037	AMBR	0.005	0	0	0	0	0	0	0	0	0	0	0	0	0	0	0	15	0	0	0	0	0	0	0	0	0	0	0	0	0	0	0	0	0	0	0	0	0	0	0	0	0	0
GH11	9.665	2009	18	2.484906649788	0	AMBR	0.005	0	0	0	0	0	0	0	0	0	0	0	0	0	0	0	30	0	0	0	0	0	0	0	0	0	0	0	0	0	0	0	0	0	0	0	0	0	0	0	0	0	0
GH12	6.07	2009	19	2.484906649788	-0.366666666666667	AMBR	0.005	0	0	0	0	0	0	0	0	0	0	0	0	0	0	0	0	0	0	0	0	0	0	0	0	0	0	0	0	0	0	0	0	0	0	0	0	0	0	0	0	0	0
LB01	2.675	2006	10	2.484906649788	0.4	AMBR	0.3	3	0	0	0	0	0	0	0	0	0	0	0	0	0	0	25	0	30	0	0	0	0	0	0	0	0	0	0	0	0	5	0	0	0	0	0	0	0	0	10	0	0
LB01	2.675	2009	8	2.484906649788	-0.384615384615385	AMBR	0.005	0	0	0	0	0	0	0	0	0	0	0	0	0	0	0	58	0	0	0	0	0	0	0	0	0	0	0	0	0	0	0	0	0	0	0	0	0	0	0	0	0	0
LB02	3.96	2006	12	2.484906649788	1	AMBR	0.1	1	0	0	0	10	0	0	0	0	0	0	0	0	0	0	90	0	0	0	0	0	0	0	0	0	0	0	0	0	0	0	0	0	0	0	0	0	0	0	0	0	0
LB02	3.96	2009	10	2.484906649788	-0.285714285714286	AMBR	0.04	1	0	0	0	4	0	0	0	0	0	0	0	0	0	0	0	0	0	0	0	0	0	0	0	0	0	0	0	0	0	0	0	0	0	0	0	0	0	0	0	0	0
LB03	5.06	2006	8	2.484906649788	-0.333333333333333	AMBR	0.005	0	0	0	0	0	0	0	0	0	0	0	0	0	0	0	40	0	0	0	0	0	0	0	0	0	0	0	0	0	0	0	0	0	0	0	0	0	0	0	0	0	0
LB03	5.06	2009	5	2.484906649788	-0.583333333333333	AMBR	0.005	0	0	0	0	0	0	0	0	0	0	0	0	0	0	0	0	0	0	0	0	0	0	0	0	0	0	0	0	0	0	0	0	0	0	0	0	0	0	0	0	0	0
LB05	3.775	2006	9	2.484906649788	0.833333333333333	AMBR	0.005	1	0	0	0	0	0	0	0	0	0	0	0	0	0	0	85	0	0	0	0	0	0	0	0	0	0	0	0	15	0	0	0	0	0	0	0	0	0	0	0	0	0
LB05A	3.815	2009	1	2.484906649788	-0.909090909090909	AMBR	0.005	0	0	0	0	0	0	0	0	0	0	0	0	0	0	0	0	0	0	0	0	0	0	0	0	0	0	0	0	0	0	0	0	0	0	0	0	0	0	0	0	0	0
LB07	5.87	2006	6	2.484906649788	-0.333333333333333	AMBR	0.6	2	0	0	0	0	60	0	0	0	0	0	0	0	0	0	0	0	0	0	0	0	0	0	0	0	0	0	0	0	0	0	0	0	0	0	0	0	0	0	0	0	0
LB07	5.87	2009	2	2.484906649788	-0.8	AMBR	0.005	0	0	0	0	0	0	0	0	0	0	0	0	0	0	0	0	0	0	0	0	0	0	0	0	0	0	0	0	0	0	0	0	0	0	0	0	0	0	0	0	0	0
LB08	3.875	2006	8	2.484906649788	0.4	AMBR	0.05	1	0	0	0	5	0	0	0	0	0	0	0	0	0	0	3	0	0	0	0	0	0	0	0	0	0	0	0	0	0	0	0	0	0	0	0	0	0	0	0	0	0
LB08	3.875	2009	5	2.484906649788	-0.5	AMBR	0.005	0	0	0	0	0	0	0	0	0	0	0	0	0	0	0	0	0	0	0	0	0	0	0	0	0	0	0	0	0	0	0	0	0	0	0	0	0	0	0	0	0	0
LB09	5.28	2006	9	2.484906649788	0.272727272727273	AMBR	0.1	1	0	0	0	0	0	0	0	0	0	0	0	0	0	0	90	0	0	0	0	0	0	0	0	0	0	0	0	0	0	0	0	0	10	0	0	0	0	0	0	0	0
LB09	5.28	2009	6	2.484906649788	-0.454545454545455	AMBR	0.005	0	0	0	0	0	0	0	0	0	0	0	0	0	0	0	0	0	0	0	0	0	0	0	0	0	0	0	0	0	0	0	0	0	0	0	0	0	0	0	0	0	0
LB1020	3.08	2009	4	2.484906649788	-0.666666666666667	AMBR	0.005	0	0	0	0	0	0	0	0	0	0	0	0	0	0	0	0	0	0	0	0	0	0	0	0	0	0	0	0	0	0	0	0	0	0	0	0	0	0	0	0	0	0
LB11	3.51	2006	6	2.484906649788	-0.538461538461538	AMBR	0.005	0	0	0	0	0	0	0	0	0	0	0	0	0	0	0	30	0	0	0	0	0	0	0	0	0	0	0	0	0	0	0	0	0	0	0	0	0	0	0	0	0	0
LB11	3.51	2009	4	2.484906649788	-0.428571428571429	AMBR	0.28	1	0	0	0	28	0	0	0	0	0	0	0	0	0	0	0	0	0	0	0	0	0	0	0	0	0	0	0	0	0	0	0	0	0	0	0	0	0	0	0	0	0
LB35	4.785	2006	5	2.484906649788	-0.615384615384615	AMBR	0.005	0	30	0	0	0	0	0	0	0	0	0	0	0	0	0	10	0	0	0	0	0	0	0	0	0	0	0	0	0	0	0	0	0	0	0	0	0	0	0	0	0	0
LB35	4.785	2009	2	2.484906649788	-0.666666666666667	AMBR	0.005	0	0	0	0	0	0	0	0	0	0	0	0	0	0	0	0	0	0	0	0	0	0	0	0	0	0	0	0	0	0	0	0	0	0	0	0	0	0	0	0	0	0
LB36	3.805	2006	8	2.484906649788	0.333333333333333	AMBR	0.15	1	0	0	0	0	0	0	0	0	0	0	0	0	0	0	80	0	10	0	0	0	0	0	0	0	0	0	0	0	0	0	0	0	0	0	0	0	0	0	0	0	0
LB37	3.195	2006	9	2.484906649788	-0.1	AMBR	0.3	3	0	0	0	0	0	0	0	0	0	0	0	0	0	0	60	0	20	0	0	0	0	0	0	10	0	0	0	10	0	0	0	0	0	0	0	0	0	0	0	0	0
LB37	3.195	2009	7	2.484906649788	-0.416666666666667	AMBR	0.005	0	0	0	0	0	0	0	0	0	0	0	0	0	0	0	50	0	0	0	0	0	0	0	0	0	0	0	0	0	0	0	0	0	0	0	0	0	0	0	0	0	0
LB49	4.89	2006	4	2.484906649788	-0.555555555555556	AMBR	0.005	0	0	0	0	0	0	0	0	0	0	0	0	0	0	0	0	0	0	0	0	0	0	0	0	0	0	0	0	0	0	0	0	0	0	0	0	0	0	0	0	0	0
LBP06	4.625	2009	2	2.484906649788	-0.846153846153846	AMBR	0.005	0	0	0	0	0	0	0	0	0	0	0	0	0	0	0	0	0	0	0	0	0	0	0	0	0	0	0	0	0	0	0	0	0	0	0	0	0	0	0	0	0	0
LBP07	4.325	2009	3	2.484906649788	-0.666666666666667	AMBR	0.005	0	0	0	0	0	0	0	0	0	0	0	0	0	0	0	0	0	0	0	0	0	0	0	0	0	0	0	0	0	0	0	0	0	0	0	0	0	0	0	0	0	0
PC01	0.27	2006	4	2.484906649788	-0.636363636363636	AMAR	0.3	1	0	0	0	30	0	0	0	0	0	0	0	0	0	0	0	0	0	0	0	0	0	0	0	0	0	0	0	0	0	0	0	0	0	0	0	0	0	0	0	0	0
RILEA45	3.035	2009	5	2.484906649788	-0.6875	AMBR	0.005	0	0	0	0	0	0	0	0	0	0	0	0	0	0	0	65	0	0	0	0	0	0	0	0	0	0	0	0	0	0	0	0	0	0	0	0	0	0	0	0	0	0
SILT03	0.18	2009	6	2.484906649788	-0.25	AMAR	0.46	4	0	50	0	3	0	0	0	0	5	0	0	0	0	0	0	0	20	0	0	0	0	0	0	18	0	0	0	0	0	0	0	0	0	0	0	0	0	0	0	0	0
DELRAY46A	1.805	2009	10	2.56494935746154	-0.166666666666667	AMBR	0.12	2	0	0	0	0	0	0	0	0	0	0	0	0	0.5	0	75	0	12	0	0	0	0	0	0	0	0	0	0	0	0	0	0	0	0	0	0	0	0	0	0	0	0
FS03	2.47	2006	7	2.56494935746154	-0.125	AMBR	0.23	1	0	0	0	23	0	0	0	0	0	0	0	0	0	0	15	0	0	0	0	0	0	0	0	0	0	0	0	0	0	0	0	0	0	0	0	0	0	0	0	0	0
FS03	2.47	2009	5	2.56494935746154	-0.545454545454545	AMBR	0.005	0	0	0	0	0	0	0	0	0	0	0	0	0	0	0	40	0	0	0	0	0	0	0	0	0	0	0	0	0	0	0	0	0	0	0	0	0	0	0	0	0	0
GH01	2.15	2006	3	2.56494935746154	-0.785714285714286	AMBR	0.005	0	0	0	0	0	0	0	0	0	0	0	0	0	0	0	0	0	0	0	0	0	0	0	0	0	0	0	0	0	0	0	0	0	0	0	0	0	0	0	0	0	0
GH01	2.15	2009	4	2.56494935746154	-0.75	AMBR	0.005	0	0	0	0	0	0	0	0	0	0	0	0	0	0	0	0	0	0	0	0	0	0	0	0	0	0	0	0	0	0	0	0	0	0	0	0	0	0	0	0	0	0
GH03	11.115	2009	24	2.56494935746154	0.555555555555556	AMBR	0.005	0	0	0	0	0	0	0	0	0	0	0	0	0	0	0	3	0	0	0	0	0	0	0	0	0	0	0	0	0	0	0	0	0	0	0	0	0	0	0	0	0	0
GH03	11.115	2009	25	2.56494935746154	0.666666666666667	AMBR	0.005	0	0	0	0	0	0	0	0	0	0	0	0	0	0	0	0	0	0	0	0	0	0	0	0	0	0	0	0	0	0	0	0	0	0	0	0	0	0	0	0	0	0
GH07	11.5	2009	20	2.56494935746154	0.4	AMBR	0.005	0	0	0	0	0	0	0	0	0	0	0	0	0	0	0	0	0	0	0	0	0	0	0	0	0	0	0	0	0	0	0	0	0	0	0	0	0	0	0	0	0	0
GH07	11.5	2009	21	2.56494935746154	0.6	AMBR	0.005	0	0	0	0	0	0	0	0	0	0	0	0	0	0	0	0	0	0	0	0	0	0	0	0	0	0	0	0	0	0	0	0	0	0	0	0	0	0	0	0	0	0
GH07	11.5	2009	22	2.56494935746154	0.8	AMBR	0.005	0	0	0	0	0	0	0	0	0	0	0	0	0	0	0	0	0	0	0	0	0	0	0	0	0	0	0	0	0	0	0	0	0	0	0	0	0	0	0	0	0	0
GH09	0.55	2006	1	2.56494935746154	-0.9	AMBR	0.005	0	0	0	0	0	0	0	0	0	0	0	0	0	0	0	0	0	0	0	0	0	0	0	0	0	0	0	0	0	0	0	0	0	0	0	0	0	0	0	0	0	0
GH11	9.665	2009	19	2.56494935746154	0.0833333333333333	AMBR	0.005	0	0	0	0	0	0	0	0	0	0	0	0	0	0	0	0	0	0	0	0	0	0	0	0	0	0	0	0	0	0	0	0	0	0	0	0	0	0	0	0	0	0
GH11	9.665	2009	20	2.56494935746154	0.166666666666667	AMBR	0.005	0	0	0	0	0	0	0	0	0	0	0	0	0	0	0	0	0	0	0	0	0	0	0	0	0	0	0	0	0	0	0	0	0	0	0	0	0	0	0	0	0	0
GH17	1.61	2006	2	2.56494935746154	-0.882352941176471	AMBR	0.005	0	0	0	0	0	0	0	0	0	0	0	0	0	0	0	10	0	0	0	0	0	0	0	0	0	0	0	0	0	0	0	0	0	0	0	0	0	0	0	0	0	0
GH17	1.61	2009	1	2.56494935746154	-0.95	AMBR	0.005	0	0	0	0	0	0	0	0	0	0	0	0	0	0	0	0	0	0	0	0	0	0	0	0	0	0	0	0	0	0	0	0	0	0	0	0	0	0	0	0	0	0
GH18	1.545	2006	2	2.56494935746154	-0.8	AMBR	0.005	0	0	0	0	0	0	0	0	0	0	0	0	0	0	0	75	0	0	0	0	0	0	0	0	0	0	0	0	0	0	0	0	0	0	0	0	0	0	0	0	0	0
GH82	1.686666667	2006	1	2.56494935746154	-0.888888888888889	AMBR	0.005	0	0	0	0	0	0	0	0	0	0	0	0	0	0	0	5	0	0	0	0	0	0	0	0	0	0	0	0	0	0	0	0	0	0	0	0	0	0	0	0	0	0
KIM44	0.61	2009	8	2.56494935746154	-0.466666666666667	AMBR	0.5	2	0	0	0	40	0	0	0	0	0	0	0	0	0	0	30	0	10	0	0	0	0	0	0	0	0	0	0	0	0	0	0	0	0	0	0	0	0	0	0	0	0
LB03	5.06	2006	9	2.56494935746154	-0.25	AMBR	0.005	0	0	0	0	0	0	0	0	0	0	0	0	0	0	0	30	0	0	0	0	0	0	0	0	0	0	0	0	0	0	0	0	0	0	0	0	0	0	0	0	0	0
LB03	5.06	2009	6	2.56494935746154	-0.5	AMBR	0.005	0	0	0	0	0	0	0	0	0	0	0	0	0	0	0	0	0	0	0	0	0	0	0	0	0	0	0	0	0	0	0	0	0	0	0	0	0	0	0	0	0	0
LB05	3.775	2006	10	2.56494935746154	1	AMBR	0.005	0	0	0	0	0	0	0	0	0	0	0	0	0	0	0	80	0	0	0	0	0	0	0	0	0	0	0	0	0	0	0	0	0	0	0	0	0	0	0	0	0	0
LB05	3.775	2009	7	2.56494935746154	-0.461538461538462	AMBR	0.005	0	0	0	0	0	0	0	0	0	0	0	0	0	0	0	0	0	0	0	0	0	0	0	0	0	0	0	0	0	0	0	0	0	0	0	0	0	0	0	0	0	0
LB05A	3.815	2009	2	2.56494935746154	-0.818181818181818	AMBR	0.005	0	0	0	0	0	0	0	0	0	0	0	0	0	0	0	0	0	0	0	0	0	0	0	0	0	0	0	0	0	0	0	0	0	0	0	0	0	0	0	0	0	0
LB06	2.695	2006	7	2.56494935746154	0.2	AMBR	0.3	2	0	0	0	10	0	0	0	0	0	0	0	0	0	0	70	0	20	0	0	0	0	0	0	0	0	0	0	0	0	0	0	0	0	0	0	0	0	0	0	0	0
LB06	2.695	2009	5	2.56494935746154	-0.615384615384615	AMBR	0.005	0	0	0	0	0	0	0	0	0	0	0	0	0	0	0	0	0	0	0	0	0	0	0	0	0	0	0	0	0	0	0	0	0	0	0	0	0	0	0	0	0	0
LB07	5.87	2006	7	2.56494935746154	-0.222222222222222	AMBR	0.2	1	0	0	0	0	0	0	0	0	0	0	0	0	0	0	35	0	0	0	0	0	0	0	0	0	0	0	0	0	0	0	0	0	20	0	0	0	0	0	0	0	0
LB07	5.87	2009	3	2.56494935746154	-0.7	AMBR	0.005	0	0	0	0	0	0	0	0	0	0	0	0	0	0	0	0	0	0	0	0	0	0	0	0	0	0	0	0	0	0	0	0	0	0	0	0	0	0	0	0	0	0
LB07	5.87	2009	4	2.56494935746154	-0.6	AMBR	0.005	0	0	0	0	0	0	0	0	0	0	0	0	0	0	0	0	0	0	0	0	0	0	0	0	0	0	0	0	0	0	0	0	0	0	0	0	0	0	0	0	0	0
LB08	3.875	2006	9	2.56494935746154	0.6	AMBR	0.005	0	0	0	0	0	0	0	0	0	0	0	0	0	0	0	40	0	0	0	0	0	0	0	0	0	0	0	0	0	0	0	0	0	0	0	0	0	0	0	0	0	0
LB08	3.875	2009	6	2.56494935746154	-0.4	AMBR	0.005	0	0	0	0	0	0	0	0	0	0	0	0	0	0	0	5	0	0	0	0	0	0	0	0	0	0	0	0	0	0	0	0	0	0	0	0	0	0	0	0	0	0
LB09	5.28	2006	10	2.56494935746154	0.454545454545455	AMBR	0.4	2	0	0	0	0	0	0	0	0	0	0	0	0	0	0	40	0	20	0	0	0	0	0	0	0	0	20	0	0	0	0	0	0	0	0	0	0	0	0	0	0	0
LB09	5.28	2009	7	2.56494935746154	-0.363636363636364	AMBR	0.005	0	0	0	0	0	0	0	0	0	0	0	0	0	0	0	17	0	0	0	0	0	0	0	0	0	0	0	0	0	0	0	0	0	0	0	0	0	0	0	0	0	0
LB1020	3.08	2006	7	2.56494935746154	-0.125	AMBR	0.005	0	0	0	0	0	0	0	0	0	0	0	0	0	0	0	70	0	0	0	0	0	0	0	0	0	0	0	0	0	0	0	0	0	0	0	0	0	0	0	0	0	0
LB1020	3.08	2009	5	2.56494935746154	-0.583333333333333	AMBR	0.005	0	0	0	0	0	0	0	0	0	0	0	0	0	0	0	0	0	0	0	0	0	0	0	0	0	0	0	0	0	0	0	0	0	0	0	0	0	0	0	0	0	0
LB11	3.51	2006	7	2.56494935746154	-0.461538461538462	AMBR	0.2	1	0	0	0	20	0	0	0	0	0	0	0	0	0	0	30	0	0	0	0	0	0	0	0	0	0	0	0	0	0	0	0	0	0	0	0	0	0	0	0	0	0
LB11	3.51	2009	5	2.56494935746154	-0.285714285714286	AMBR	0.005	0	0	0	0	0	0	0	0	0	0	0	0	0	0	0	0	0	0	0	0	0	0	0	0	0	0	0	0	0	0	0	0	0	0	0	0	0	0	0	0	0	0
LB12	2.23	2006	10	2.56494935746154	-0.166666666666667	AMBR	0.4	1	0	0	0	40	0	0	0	0	0	0	0	0	0	0	0	0	0	0	0	0	0	0	0	0	0	0	0	0	0	0	0	0	0	0	0	0	0	0	0	0	0
LB12	2.23	2009	8	2.56494935746154	-0.384615384615385	AMBR	0.1	1	0	0	0	0	0	0	0	0	0	0	0	0	0	0	0	0	0	0	0	0	0	0	0	0	0	0	0	0	0	0	0	0	10	0	0	0	0	0	0	0	0
LB15	3.41	2006	7	2.56494935746154	-0.363636363636364	AMBR	0.07	1	0	0	0	7	0	0	0	0	0	0	0	0	0	0	35	0	0	0	0	0	0	0	0	0	0	0	0	0	0	0	0	0	0	0	0	0	0	0	0	0	0
LB35	4.785	2006	6	2.56494935746154	-0.538461538461538	AMBR	0.005	0	0	0	0	0	0	0	0	0	0	0	0	0	0	0	40	0	0	0	0	0	0	0	0	0	0	0	0	0	0	0	0	0	0	0	0	0	0	0	0	0	0
LB35	4.785	2009	3	2.56494935746154	-0.5	AMBR	0.005	0	0	0	0	0	0	0	0	0	0	0	0	0	0	0	0	0	0	0	0	0	0	0	0	0	0	0	0	0	0	0	0	0	0	0	0	0	0	0	0	0	0
LB36	3.805	2006	9	2.56494935746154	0.444444444444444	AMBR	0.3	1	0	0	0	0	0	0	0	0	0	0	0	0	0	0	60	0	30	0	0	0	0	0	0	0	0	0	0	0	0	0	0	0	0	0	0	0	0	0	0	0	0
LB37	3.195	2006	10	2.56494935746154	0	AMBR	0.4	4	0	0	0	0	0	0	0	0	10	0	0	0	10	0	30	0	0	0	0	0	0	0	0	10	0	20	0	0	0	0	0	0	0	0	0	0	0	0	0	0	0
LB49	4.89	2006	5	2.56494935746154	-0.444444444444444	AMBR	0.005	0	5	0	0	0	0	0	0	0	0	0	0	0	0	0	0	0	0	0	0	0	0	0	0	0	0	0	0	0	0	0	0	0	0	0	0	0	0	0	0	0	0
LBP05	4.8	2009	0	2.56494935746154	-1	AMBR	0.005	0	0	0	0	0	0	0	0	0	0	0	0	0	0	0	0	0	0	0	0	0	0	0	0	0	0	0	0	0	0	0	0	0	0	0	0	0	0	0	0	0	0
LBP06	4.625	2009	3	2.56494935746154	-0.769230769230769	AMBR	0.005	0	0	0	0	0	0	0	0	0	0	0	0	0	0	0	0	0	0	0	0	0	0	0	0	0	0	0	0	0	0	0	0	0	0	0	0	0	0	0	0	0	0
LBP07	4.325	2009	4	2.56494935746154	-0.555555555555556	AMBR	0.005	0	0	0	0	0	0	0	0	0	0	0	0	0	0	0	0	0	0	0	0	0	0	0	0	0	0	0	0	0	0	0	0	0	0	0	0	0	0	0	0	0	0
LBP08	3.79	2009	4	2.56494935746154	-0.80952380952381	AMBR	0.005	0	0	0	0	0	0	0	0	0	0	0	0	0	0	0	0	0	0	0	0	0	0	0	0	0	0	0	0	0	0	0	0	0	0	0	0	0	0	0	0	0	0
RILEA45	3.035	2009	6	2.56494935746154	-0.625	AMBR	0.005	0	0	0	0	0	0	0	0	0	0	0	0	0	0	0	55	0	0	0	0	0	0	0	0	0	0	0	0	0	0	0	0	0	0	0	0	0	0	0	0	0	0
SB03	1.87	2009	5	2.56494935746154	-0.545454545454545	AMAR	0.005	0	0	40	0	0	0	0	0	0	0	0	0	0	0	0	0	0	0	0	0	0	0	0	0	0	0	0	0	0	0	0	0	0	0	0	0	0	0	0	0	0	0
BANNR01	0.24	2009	3	2.63905732961526	-0.769230769230769	AMAR	0.005	0	0	6	0	0	0	0	0	0	0	0	0	0	0	0	0	0	0	0	0	0	0	0	0	0	0	0	0	0	0	0	0	0	0	0	0	0	0	0	0	0	0
BANNR02	1.56	2009	7	2.63905732961526	-0.222222222222222	AMAR	0.005	0	0	80	0	0	0	0	0	0	0	0	0	0	0	0	0	0	0	0	0	0	0	0	0	0	0	0	0	0	0	0	0	0	0	0	0	0	0	0	0	0	0
DELRAY46	1.49	2009	5	2.63905732961526	-0.375	AMBR	0.005	0	0	0	0	0	0	0	0	0	0	0	0	0	0	0	35	0	0	0	0	0	0	0	0	0	0	0	0	0	0	0	0	0	0	0	0	0	0	0	0	0	0
DONR06	0.205	2009	7	2.63905732961526	-0.3	AMAR	0.3	2	0	65	0	0	0	0	0	0	0	0	0	0	0	0	0	0	20	0	0	0	0	0	0	10	0	0	0	0	0	0	0	0	0	0	0	0	0	0	0	0	0
FS03	2.47	2006	8	2.63905732961526	0	AMBR	0.005	0	0	80	0	0	0	0	0	0	0	0	0	0	0	0	0	0	0	0	0	0	0	0	0	0	0	0	0	0	0	0	0	0	0	0	0	0	0	0	0	0	0
FS03	2.47	2009	6	2.63905732961526	-0.454545454545455	AMBR	0.005	0	0	0	0	0	0	0	0	0	0	0	0	0	0	0	95	0	0	0	0	0	0	0	0	0	0	0	0	0	0	0	0	0	0	0	0	0	0	0	0	0	0
GH01	2.15	2009	5	2.63905732961526	-0.6875	AMBR	0.005	0	0	0	0	0	0	0	0	0	0	0	0	0	0	0	0	0	0	0	0	0	0	0	0	0	0	0	0	0	0	0	0	0	0	0	0	0	0	0	0	0	0
GH03	11.115	2009	26	2.63905732961526	0.777777777777778	AMBR	0.005	0	0	0	0	0	0	0	0	0	0	0	0	0	0	0	0	0	0	0	0	0	0	0	0	0	0	0	0	0	0	0	0	0	0	0	0	0	0	0	0	0	0
GH03	11.115	2009	27	2.63905732961526	0.888888888888889	AMBR	0.005	0	0	0	0	0	0	0	0	0	0	0	0	0	0	0	0	0	0	0	0	0	0	0	0	0	0	0	0	0	0	0	0	0	0	0	0	0	0	0	0	0	0
GH07	11.5	2009	23	2.63905732961526	1	AMBR	0.005	0	0	0	0	0	0	0	0	0	0	0	0	0	0	0	0	0	0	0	0	0	0	0	0	0	0	0	0	0	0	0	0	0	0	0	0	0	0	0	0	0	0
GH11	9.665	2009	21	2.63905732961526	0.25	AMBR	0.005	0	0	0	0	0	0	0	0	0	0	0	0	0	0	0	2	0	0	0	0	0	0	0	0	0	0	0	0	0	0	0	0	0	0	0	0	0	0	0	0	0	0
GH11	9.665	2009	22	2.63905732961526	0.333333333333333	AMBR	0.005	0	0	0	0	0	0	0	0	0	0	0	0	0	0	0	2	0	0	0	0	0	0	0	0	0	0	0	0	0	0	0	0	0	0	0	0	0	0	0	0	0	0
GH12	6.07	2009	20	2.63905732961526	-0.333333333333333	AMBR	0.005	0	0	0	0	0	0	0	0	0	0	0	0	0	0	0	11	0	0	0	0	0	0	0	0	0	0	0	0	0	0	0	0	0	0	0	0	0	0	0	0	0	0
IREDALE43	0.295	2009	0	2.63905732961526	-1	AMAR	0.005	0	0	0	0	0	0	0	0	0	0	0	0	0	0	0	0	0	0	0	0	0	0	0	0	0	0	0	0	0	0	0	0	0	0	0	0	0	0	0	0	0	0
LB01	2.675	2006	11	2.63905732961526	0.6	AMBR	0.55	2	0	0	0	15	0	0	0	0	0	0	0	0	0	0	5	0	40	0	0	0	0	0	0	0	0	0	0	0	0	0	0	0	0	0	0	0	0	0	0	0	0
LB01	2.675	2009	9	2.63905732961526	-0.307692307692308	AMBR	0.005	0	0	0	0	0	0	0	0	0	0	0	0	0	0	0	45	0	0	0	0	0	0	0	0	0	0	0	0	0	0	0	0	0	0	0	0	0	0	0	0	0	0
LB02	3.96	2009	11	2.63905732961526	-0.214285714285714	AMBR	0.9	1	0	0	0	0	0	0	0	0	0	0	0	0	0	0	0	0	0	0	0	0	0	0	0	0	0	0	0	0	0	0	0	0	90	0	0	0	0	0	0	0	0
LB03	5.06	2006	10	2.63905732961526	-0.166666666666667	AMBR	0.005	0	0	0	0	0	0	0	0	0	0	0	0	0	0	0	20	0	0	0	0	0	0	0	0	0	0	0	0	0	0	0	0	0	0	0	0	0	0	0	0	0	0
LB03	5.06	2009	7	2.63905732961526	-0.416666666666667	AMBR	0.005	0	0	0	0	0	0	0	0	0	0	0	0	0	0	0	0	0	0	0	0	0	0	0	0	0	0	0	0	0	0	0	0	0	0	0	0	0	0	0	0	0	0
LB05	3.775	2009	8	2.63905732961526	-0.384615384615385	AMBR	0.005	0	0	0	0	0	0	0	0	0	0	0	0	0	0	0	0	0	0	0	0	0	0	0	0	0	0	0	0	0	0	0	0	0	0	0	0	0	0	0	0	0	0
LB05A	3.815	2009	3	2.63905732961526	-0.727272727272727	AMBR	0.005	0	0	0	0	0	0	0	0	0	0	0	0	0	0	0	0	0	0	0	0	0	0	0	0	0	0	0	0	0	0	0	0	0	0	0	0	0	0	0	0	0	0
LB06	2.695	2006	8	2.63905732961526	0.4	AMBR	0.35	2	0	0	0	10	0	0	0	0	0	0	0	0	0	0	65	0	20	0	0	0	0	0	0	0	0	0	0	0	0	0	0	0	0	0	0	0	0	0	0	0	0
LB06	2.695	2009	6	2.63905732961526	-0.538461538461538	AMBR	0.005	0	0	0	0	0	0	0	0	0	0	0	0	0	0	0	0	0	0	0	0	0	0	0	0	0	0	0	0	0	0	0	0	0	0	0	0	0	0	0	0	0	0
LB07	5.87	2006	8	2.63905732961526	-0.111111111111111	AMBR	0.005	0	0	0	0	0	0	0	0	0	0	0	0	0	0	0	100	0	0	0	0	0	0	0	0	0	0	0	0	0	0	0	0	0	0	0	0	0	0	0	0	0	0
LB07	5.87	2009	5	2.63905732961526	-0.5	AMBR	0.15	1	0	0	0	0	0	0	0	0	0	0	0	0	0	0	0	0	0	0	0	0	0	0	0	0	0	0	0	0	0	0	0	0	15	0	0	0	0	0	0	0	0
LB08	3.875	2006	10	2.63905732961526	0.8	AMBR	0.005	0	0	0	0	0	0	0	0	0	0	0	0	0	0	0	0	0	0	0	0	0	0	0	0	0	0	0	0	0	0	0	0	0	0	0	0	0	0	0	0	0	0
LB08	3.875	2009	7	2.63905732961526	-0.3	AMBR	0.005	0	0	0	0	0	0	0	0	0	0	0	0	0	0	0	0	0	0	0	0	0	0	0	0	0	0	0	0	0	0	0	0	0	0	0	0	0	0	0	0	0	0
LB09	5.28	2006	11	2.63905732961526	0.636363636363636	AMBR	0.005	0	0	0	0	0	0	0	0	0	0	0	0	0	0	0	70	0	0	0	0	0	0	0	0	0	0	0	0	0	0	0	0	0	0	0	0	0	0	0	0	0	0
LB09	5.28	2009	8	2.63905732961526	-0.272727272727273	AMBR	0.17	1	0	0	0	17	0	0	0	0	0	0	0	0	0	0	0	0	0	0	0	0	0	0	0	0	0	0	0	0	0	0	0	0	0	0	0	0	0	0	0	0	0
LB1020	3.08	2006	8	2.63905732961526	0	AMBR	0.005	0	0	0	0	0	0	0	0	0	0	0	0	0	0	0	20	0	0	0	0	0	0	0	0	0	0	0	0	0	0	0	0	0	0	0	0	0	0	0	0	0	0
LB1020	3.08	2009	6	2.63905732961526	-0.5	AMBR	0.005	0	0	0	0	0	0	0	0	0	0	0	0	0	0	0	45	0	0	0	0	0	0	0	0	0	0	0	0	0	0	0	0	0	0	0	0	0	0	0	0	0	0
LB11	3.51	2006	8	2.63905732961526	-0.384615384615385	AMBR	0.005	0	0	0	0	0	0	0	0	0	0	0	0	0	0	0	60	0	0	0	0	0	0	0	0	0	0	0	0	0	0	0	0	0	0	0	0	0	0	0	0	0	0
LB12	2.23	2009	9	2.63905732961526	-0.307692307692308	AMBR	0.005	0	0	0	0	0	0	0	0	0	0	0	0	0	0	0	0	0	0	0	0	0	0	0	0	0	0	0	0	0	0	0	0	0	0	0	0	0	0	0	0	0	0
LB15	3.41	2006	8	2.63905732961526	-0.272727272727273	AMBR	0.005	0	0	0	0	0	0	0	0	0	0	0	0	0	0	0	15	0	0	0	0	0	0	0	0	0	0	0	0	0	0	0	0	0	0	0	0	0	0	0	0	0	0
LB35	4.785	2006	7	2.63905732961526	-0.461538461538462	AMBR	0.005	0	0	0	0	0	0	0	0	0	0	0	0	0	0	0	90	0	0	0	0	0	0	0	0	0	0	0	0	0	0	0	0	0	0	0	0	0	0	0	0	0	0
LB35	4.785	2009	4	2.63905732961526	-0.333333333333333	AMBR	0.01	1	0	0	0	1	0	0	0	0	0	0	0	0	0	0	0	0	0	0	0	0	0	0	0	0	0	0	0	0	0	0	0	0	0	0	0	0	0	0	0	0	0
LB37	3.195	2009	8	2.63905732961526	-0.333333333333333	AMBR	0.11	2	0	0	0	0	0	0	0	0	0	0	0	0	0	0	60	0	3	0	0	0	0	0	0	8	0	0	0	0	0	0	0	0	0	0	0	0	0	0	0	0	0
LB49	4.89	2006	6	2.63905732961526	-0.333333333333333	AMBR	0.005	0	0	0	0	0	0	0	0	0	0	0	0	0	0	0	0	0	0	0	0	0	0	0	0	0	0	0	0	0	0	0	0	0	0	0	0	0	0	0	0	0	0
LB49	4.89	2006	7	2.63905732961526	-0.222222222222222	AMBR	0.005	0	0	0	0	0	0	0	0	0	0	0	0	0	0	0	0	0	0	0	0	0	0	0	0	0	0	0	0	0	0	0	0	0	0	0	0	0	0	0	0	0	0
LBP05	4.8	2009	1	2.63905732961526	-0.909090909090909	AMBR	0.005	0	0	0	0	0	0	0	0	0	0	0	0	0	0	0	0	0	0	0	0	0	0	0	0	0	0	0	0	0	0	0	0	0	0	0	0	0	0	0	0	0	0
LBP06	4.625	2009	4	2.63905732961526	-0.692307692307692	AMBR	0.005	0	0	0	0	0	0	0	0	0	0	0	0	0	0	0	0	0	0	0	0	0	0	0	0	0	0	0	0	0	0	0	0	0	0	0	0	0	0	0	0	0	0
LBP07	4.325	2009	5	2.63905732961526	-0.444444444444444	AMBR	0.03	1	0	0	0	3	0	0	0	0	0	0	0	0	0	0	0	0	0	0	0	0	0	0	0	0	0	0	0	0	0	0	0	0	0	0	0	0	0	0	0	0	0
LBP08	3.79	2009	5	2.63905732961526	-0.761904761904762	AMBR	0.005	0	0	0	0	0	0	0	0	0	0	0	0	0	0	0	0	0	0	0	0	0	0	0	0	0	0	0	0	0	0	0	0	0	0	0	0	0	0	0	0	0	0
SB03	1.87	2009	6	2.63905732961526	-0.454545454545455	AMAR	0.005	0	0	5	0	0	0	0	0	0	0	0	0	0	0	0	0	0	0	0	0	0	0	0	0	0	0	0	0	0	0	0	0	0	0	0	0	0	0	0	0	0	0
TKNR04	0.58	2009	5	2.63905732961526	-0.545454545454545	AMAR	0.005	0	0	15	0	0	0	0	0	0	0	0	0	0	0	0	0	0	0	0	0	0	0	0	0	0	0	0	0	0	0	0	0	0	0	0	0	0	0	0	0	0	0
DELRAY46A	1.805	2009	11	2.70805020110221	-0.0833333333333333	AMBR	0.15	1	0	0	0	0	0	0	0	0	0	0	0	0	0	0	90	0	15	0	0	0	0	0	0	0	0	0	0	0	0	0	0	0	0	0	0	0	0	0	0	0	0
FS02	0.225	2006	7	2.70805020110221	-0.125	AMAR	0.5	2	0	55	0	20	0	0	0	0	0	0	0	0	0	0	0	0	30	0	0	0	0	0	0	0	0	0	0	0	0	0	0	0	0	0	0	0	0	0	0	0	0
FS02	0.225	2009	6	2.70805020110221	-0.25	AMAR	0.67	2	0	70	0	65	0	0	0	0	0	0	0	0	0	0	0	0	2	0	0	0	0	0	0	0	0	0	0	0	0	0	0	0	0	0	0	0	0	0	0	0	0
FS03	2.47	2006	9	2.70805020110221	0.5	AMBR	0.12	1	0	0	0	12	0	0	0	0	0	0	0	0	0	0	60	0	0	0	0	0	0	0	0	0	0	0	0	0	0	0	0	0	0	0	0	0	0	0	0	0	0
GH03	11.115	2009	28	2.70805020110221	1	AMBR	0.005	0	0	0	0	0	0	0	0	0	0	0	0	0	0	0	2	0	0	0	0	0	0	0	0	0	0	0	0	0	0	0	0	0	0	0	0	0	0	0	0	0	0
GH11	9.665	2009	23	2.70805020110221	0.416666666666667	AMBR	0.005	0	0	0	0	0	0	0	0	0	0	0	0	0	0	0	0	0	0	0	0	0	0	0	0	0	0	0	0	0	0	0	0	0	0	0	0	0	0	0	0	0	0
GH11	9.665	2009	24	2.70805020110221	0.5	AMBR	0.005	0	0	0	0	0	0	0	0	0	0	0	0	0	0	0	50	0	0	0	0	0	0	0	0	0	0	0	0	0	0	0	0	0	0	0	0	0	0	0	0	0	0
GH12	6.07	2009	21	2.70805020110221	-0.3	AMBR	0.005	0	0	0	0	0	0	0	0	0	0	0	0	0	0	0	0	0	0	0	0	0	0	0	0	0	0	0	0	0	0	0	0	0	0	0	0	0	0	0	0	0	0
GH17	1.61	2006	3	2.70805020110221	-0.823529411764706	AMBR	0.005	0	0	0	0	0	0	0	0	0	0	0	0	0	0	0	30	0	0	0	0	0	0	0	0	0	0	0	0	0	0	0	0	0	0	0	0	0	0	0	0	0	0
KIM44	0.61	2009	9	2.70805020110221	-0.4	AMBR	0.99	2	0	0	0	14	0	0	0	0	0	0	0	0	0	0	7	0	85	0	0	0	0	0	0	0	0	0	0	0	0	0	0	0	0	0	0	0	0	0	0	0	0
LB01	2.675	2006	12	2.70805020110221	0.8	AMBR	0.45	2	0	0	0	15	0	0	0	0	0	0	0	0	0	0	15	0	30	0	0	0	0	0	0	0	0	0	0	0	0	0	0	0	0	0	0	0	0	0	0	0	0
LB01	2.675	2009	10	2.70805020110221	-0.230769230769231	AMBR	0.005	0	0	0	0	0	0	0	0	0	0	0	0	0	0	0	30	0	0	0	0	0	0	0	0	0	0	0	0	0	0	0	0	0	0	0	0	0	0	0	0	0	0
LB02	3.96	2009	12	2.70805020110221	-0.142857142857143	AMBR	0.005	0	0	0	0	0	0	0	0	0	0	0	0	0	0	0	70	0	0	0	0	0	0	0	0	0	0	0	0	0	0	0	0	0	0	0	0	0	0	0	0	0	0
LB03	5.06	2006	11	2.70805020110221	-0.0833333333333333	AMBR	0.005	0	0	0	0	0	0	0	0	0	0	0	0	0	0	0	40	0	0	0	0	0	0	0	0	0	0	0	0	0	0	0	0	0	0	0	0	0	0	0	0	0	0
LB03	5.06	2009	8	2.70805020110221	-0.333333333333333	AMBR	0.005	0	0	0	0	0	0	0	0	0	0	0	0	0	0	0	0	0	0	0	0	0	0	0	0	0	0	0	0	0	0	0	0	0	0	0	0	0	0	0	0	0	0
LB05	3.775	2009	9	2.70805020110221	-0.307692307692308	AMBR	0.35	1	0	0	0	0	0	0	0	0	0	0	0	0	0	0	0	0	0	0	0	0	0	0	0	0	0	0	0	0	0	0	0	0	35	0	0	0	0	0	0	0	0
LB05A	3.815	2009	4	2.70805020110221	-0.636363636363636	AMBR	0.005	0	0	0	0	0	0	0	0	0	0	0	0	0	0	0	0	0	0	0	0	0	0	0	0	0	0	0	0	0	0	0	0	0	0	0	0	0	0	0	0	0	0
LB06	2.695	2006	9	2.70805020110221	0.6	AMBR	0.1	1	0	0	0	0	0	0	0	0	0	0	0	0	0	0	90	0	10	0	0	0	0	0	0	0	0	0	0	0	0	0	0	0	0	0	0	0	0	0	0	0	0
LB07	5.87	2006	9	2.70805020110221	0	AMBR	0.005	0	0	0	0	0	0	0	0	0	0	0	0	0	0	0	80	0	0	0	0	0	0	0	0	0	0	0	0	0	0	0	0	0	0	0	0	0	0	0	0	0	0
LB07	5.87	2009	6	2.70805020110221	-0.4	AMBR	0.005	0	0	0	0	0	0	0	0	0	0	0	0	0	0	0	0	0	0	0	0	0	0	0	0	0	0	0	0	0	0	0	0	0	0	0	0	0	0	0	0	0	0
LB08	3.875	2006	11	2.70805020110221	1	AMBR	0.005	0	0	0	0	0	0	0	0	0	0	0	0	0	0	0	75	0	0	0	0	0	0	0	0	0	0	0	0	0	0	0	0	0	0	0	0	0	0	0	0	0	0
LB08	3.875	2009	8	2.70805020110221	-0.2	AMBR	0.005	0	0	0	0	0	0	0	0	0	0	0	0	0	0	0	0	0	0	0	0	0	0	0	0	0	0	0	0	0	0	0	0	0	0	0	0	0	0	0	0	0	0
LB09	5.28	2006	12	2.70805020110221	0.818181818181818	AMBR	0.2	1	0	0	0	0	0	0	0	0	0	0	0	0	0	0	50	0	0	0	0	0	0	0	0	0	0	20	0	0	0	0	0	0	0	0	0	0	0	0	0	0	0
LB09	5.28	2009	9	2.70805020110221	-0.181818181818182	AMBR	0.005	0	0	0	0	0	0	0	0	0	0	0	0	0	0	0	53	0	0	0	0	0	0	0	0	0	0	0	0	0	0	0	0	0	0	0	0	0	0	0	0	0	0
LB1020	3.08	2006	9	2.70805020110221	0.166666666666667	AMBR	0.2	2	0	0	0	20	0	0	60	0	0	0	0	0	0	0	10	0	0	0	0	0	0	0	0	0	0	0	0	0	0	0	0	0	0	0	0	0	0	0	0	0	0
LB11	3.51	2006	9	2.70805020110221	-0.307692307692308	AMBR	0.005	0	0	0	0	0	0	0	0	0	0	0	0	0	0	0	70	0	0	0	0	0	0	0	0	0	0	0	0	0	0	0	0	0	0	0	0	0	0	0	0	0	0
LB11	3.51	2009	6	2.70805020110221	-0.142857142857143	AMBR	0.005	0	0	0	0	0	0	0	0	0	0	0	0	0	0	0	55	0	0	0	0	0	0	0	0	0	0	0	0	0	0	0	0	0	0	0	0	0	0	0	0	0	0
LB12	2.23	2006	11	2.70805020110221	-0.0833333333333333	AMBR	0.005	0	0	0	0	0	0	0	0	0	0	0	0	0	0	0	80	0	0	0	0	0	0	0	0	0	0	0	0	0	0	0	0	0	0	0	0	0	0	0	0	0	0
LB15	3.41	2006	9	2.70805020110221	-0.181818181818182	AMBR	0.13	1	0	0	0	13	0	0	0	0	0	0	0	0	0	0	7	0	0	0	0	0	0	0	0	0	0	0	0	0	0	0	0	0	0	0	0	0	0	0	0	0	0
LB35	4.785	2006	8	2.70805020110221	-0.384615384615385	AMBR	0.005	0	0	0	0	0	0	0	0	0	0	0	0	0	0	0	80	0	0	0	0	0	0	0	0	0	0	0	0	0	0	0	0	0	0	0	0	0	0	0	0	0	0
LB35	4.785	2009	5	2.70805020110221	-0.166666666666667	AMBR	0.005	0	0	0	0	0	0	0	0	0	0	0	0	0	0	0	0	0	0	0	0	0	0	0	0	0	0	0	0	0	0	0	0	0	0	0	0	0	0	0	0	0	0
LB36	3.805	2006	10	2.70805020110221	0.555555555555556	AMBR	0.35	1	0	0	0	0	0	0	0	0	0	0	0	0	0	0	65	0	5	0	0	0	0	0	0	0	0	0	0	0	0	0	0	0	0	0	0	0	0	0	0	0	0
LB37	3.195	2009	9	2.70805020110221	-0.25	AMBR	0.12	3	0	0	1	0	0	0	0	0	0	0	0	0	0	0	40	0	10	0	0	0	0	0	0	2	0	0	0	0	0	0	0	0	0	0	0	0	0	0	0	0	0
LB49	4.89	2006	8	2.70805020110221	-0.111111111111111	AMBR	0.005	0	0	0	0	0	0	0	0	0	0	0	0	0	0	0	40	0	0	0	0	0	0	0	0	0	0	0	0	0	0	0	0	0	0	0	0	0	0	0	0	0	0
LBP05	4.8	2009	2	2.70805020110221	-0.818181818181818	AMBR	0.005	0	0	0	0	0	0	0	0	0	0	0	0	0	0	0	0	0	0	0	0	0	0	0	0	0	0	0	0	0	0	0	0	0	0	0	0	0	0	0	0	0	0
LBP05	4.8	2009	3	2.70805020110221	-0.727272727272727	AMBR	0.005	0	0	0	0	0	0	0	0	0	0	0	0	0	0	0	0	0	0	0	0	0	0	0	0	0	0	0	0	0	0	0	0	0	0	0	0	0	0	0	0	0	0
LBP06	4.625	2009	5	2.70805020110221	-0.615384615384615	AMBR	0.005	0	0	0	0	0	0	0	0	0	0	0	0	0	0	0	0	0	0	0	0	0	0	0	0	0	0	0	0	0	0	0	0	0	0	0	0	0	0	0	0	0	0
LBP07	4.325	2009	6	2.70805020110221	-0.333333333333333	AMBR	0.05	1	0	0	0	5	0	0	0	0	0	0	0	0	0	0	33	0	0	0	0	0	0	0	0	0	0	0	0	0	0	0	0	0	0	0	0	0	0	0	0	0	0
LBP08	3.79	2009	6	2.70805020110221	-0.714285714285714	AMBR	0.005	0	0	0	0	0	0	0	0	0	0	0	0	0	0	0	11	0	0	0	0	0	0	0	0	0	0	0	0	0	0	0	0	0	0	0	0	0	0	0	0	0	0
MCKNR02	0.47	2009	12	2.70805020110221	1	AMAR	0.07	3	0	80	0	0	0	0	0	0	0	0	0	0	0	0	0	0	0	0	0	0	0	0	0	0	0	0	1	0	0	0	0	0	0	0	0	0	0	0	0	0	0
PC01	0.27	2009	4	2.70805020110221	-0.636363636363636	AMAR	0.005	0	0	0	0	0	0	0	0	0	0	0	0	0	0	0	0	0	0	0	0	0	0	0	0	0	0	0	0	0	0	0	0	0	0	0	0	0	0	0	0	0	0
RILEA45	3.035	2009	7	2.70805020110221	-0.5625	AMBR	0.005	0	0	0	0	0	0	0	0	0	0	0	0	0	0	0	45	0	0	0	0	0	0	0	0	0	0	0	0	0	0	0	0	0	0	0	0	0	0	0	0	0	0
BANNR02	1.56	2009	8	2.77258872223978	-0.111111111111111	AMAR	0.005	0	0	100	0	0	0	0	0	0	0	0	0	0	0	0	0	0	0	0	0	0	0	0	0	0	0	0	0	0	0	0	0	0	0	0	0	0	0	0	0	0	0
BANNR03	0.725	2009	5	2.77258872223978	0	AMAR	0.005	0	0	55	0	0	0	0	0	0	0	0	0	0	0	0	0	0	0	0	0	0	0	0	0	0	0	0	0	0	0	0	0	0	0	0	0	0	0	0	0	0	0
DELRAY46	1.49	2009	6	2.77258872223978	-0.25	AMBR	0.32	2	0	0	0	2	0	0	0	0	0	0	0	0	0	0	20	0	30	0	0	0	0	0	0	0	0	0	0	0	0	0	0	0	0	0	0	0	0	0	0	0	0
FS03	2.47	2006	10	2.77258872223978	1	AMBR	0.7	1	0	70	0	0	0	0	0	0	0	0	0	0	0	0	0	0	70	0	0	0	0	0	0	0	0	0	0	0	0	0	0	0	0	0	0	0	0	0	0	0	0
FS03	2.47	2009	7	2.77258872223978	-0.363636363636364	AMBR	0.005	0	0	0	0	0	0	0	0	0	0	0	0	0	0	0	65	0	0	0	0	0	0	0	0	0	0	0	0	0	0	0	0	0	0	0	0	0	0	0	0	0	0
GH01	2.15	2006	4	2.77258872223978	-0.714285714285714	AMBR	0.005	0	0	0	0	0	0	0	0	0	0	0	0	0	0	0	0	0	0	0	0	0	0	0	0	0	0	0	0	0	0	0	0	0	0	0	0	0	0	0	0	0	0
GH01	2.15	2009	6	2.77258872223978	-0.625	AMBR	0.005	0	0	0	0	0	0	0	0	0	0	0	0	0	0	0	0	0	0	0	0	0	0	0	0	0	0	0	0	0	0	0	0	0	0	0	0	0	0	0	0	0	0
GH09	0.55	2009	2	2.77258872223978	-0.882352941176471	AMBR	0.005	0	0	0	0	0	0	0	0	0	0	0	0	0	0	0	0	0	0	0	0	0	0	0	0	0	0	0	0	0	0	0	0	0	0	0	0	0	0	0	0	0	0
GH11	9.665	2009	25	2.77258872223978	0.583333333333333	AMBR	0.005	0	0	0	0	0	0	0	0	0	0	0	0	0	0	0	0	0	0	0	0	0	0	0	0	0	0	0	0	0	0	0	0	0	0	0	0	0	0	0	0	0	0
GH11	9.665	2009	26	2.77258872223978	0.666666666666667	AMBR	0.005	0	0	0	0	0	0	0	0	0	0	0	0	0	0	0	10	0	0	0	0	0	0	0	0	0	0	0	0	0	0	0	0	0	0	0	0	0	0	0	0	0	0
GH12	6.07	2009	22	2.77258872223978	-0.266666666666667	AMBR	0.005	0	0	0	0	0	0	0	0	0	0	0	0	0	0	0	0	0	0	0	0	0	0	0	0	0	0	0	0	0	0	0	0	0	0	0	0	0	0	0	0	0	0
GH17	1.61	2009	2	2.77258872223978	-0.9	AMBR	0.005	0	0	0	0	0	0	0	0	0	0	0	0	0	0	0	0	0	0	0	0	0	0	0	0	0	0	0	0	0	0	0	0	0	0	0	0	0	0	0	0	0	0
LB02	3.96	2009	13	2.77258872223978	-0.0714285714285714	AMBR	0.005	0	0	0	0	0	0	0	0	0	0	0	0	0	0	0	6	0	0	0	0	0	0	0	0	0	0	0	0	0	0	0	0	0	0	0	0	0	0	0	0	0	0
LB03	5.06	2006	12	2.77258872223978	0	AMBR	0.005	0	0	0	0	0	0	0	0	0	0	0	0	0	0	0	30	0	0	0	0	0	0	0	0	0	0	0	0	0	0	0	0	0	0	0	0	0	0	0	0	0	0
LB03	5.06	2009	9	2.77258872223978	-0.25	AMBR	0.005	0	0	0	0	0	0	0	0	0	0	0	0	0	0	0	0	0	0	0	0	0	0	0	0	0	0	0	0	0	0	0	0	0	0	0	0	0	0	0	0	0	0
LB05	3.775	2009	10	2.77258872223978	-0.230769230769231	AMBR	0.005	0	0	0	0	0	0	0	0	0	0	0	0	0	0	0	25	0	0	0	0	0	0	0	0	0	0	0	0	0	0	0	0	0	0	0	0	0	0	0	0	0	0
LB05A	3.815	2009	5	2.77258872223978	-0.545454545454545	AMBR	0.005	0	0	0	0	0	0	0	0	0	0	0	0	0	0	0	0	0	0	0	0	0	0	0	0	0	0	0	0	0	0	0	0	0	0	0	0	0	0	0	0	0	0
LB06	2.695	2009	7	2.77258872223978	-0.461538461538462	AMBR	0.8	1	0	0	0	0	0	0	0	0	0	0	0	0	0	0	0	0	0	0	0	0	0	0	0	0	0	0	0	0	0	0	0	0	80	0	0	0	0	0	0	0	0
LB07	5.87	2006	10	2.77258872223978	0.25	AMBR	0.1	1	0	0	0	0	0	0	0	0	0	0	0	0	0	0	100	0	10	0	0	0	0	0	0	0	0	0	0	0	0	0	0	0	0	0	0	0	0	0	0	0	0
LB07	5.87	2006	11	2.77258872223978	0.5	AMBR	0.35	2	0	0	0	0	0	0	0	0	0	0	0	0	0	0	80	0	25	0	0	0	0	0	0	0	0	10	0	0	0	0	0	0	0	0	0	0	0	0	0	0	0
LB07	5.87	2009	7	2.77258872223978	-0.3	AMBR	0.005	0	0	0	0	0	0	0	0	0	0	0	0	0	0	0	0	0	0	0	0	0	0	0	0	0	0	0	0	0	0	0	0	0	0	0	0	0	0	0	0	0	0
LB08	3.875	2009	9	2.77258872223978	-0.1	AMBR	0.005	0	0	0	0	0	0	0	0	0	0	0	0	0	0	0	0	0	0	0	0	0	0	0	0	0	0	0	0	0	0	0	0	0	0	0	0	0	0	0	0	0	0
LB09	5.28	2006	13	2.77258872223978	1	AMBR	0.3	1	0	0	0	0	0	0	0	0	0	0	0	0	0	0	20	0	0	0	0	0	0	0	0	0	0	30	0	0	0	0	0	0	0	0	0	0	0	0	0	0	0
LB09	5.28	2009	10	2.77258872223978	-0.0909090909090909	AMBR	0.005	0	0	0	0	0	0	0	0	0	0	0	0	0	0	0	53	0	0	0	0	0	0	0	0	0	0	0	0	0	0	0	0	0	0	0	0	0	0	0	0	0	0
LB1020	3.08	2009	7	2.77258872223978	-0.416666666666667	AMBR	0.005	0	0	0	0	0	0	0	0	0	0	0	0	0	0	0	20	0	0	0	0	0	0	0	0	0	0	0	0	0	0	0	0	0	0	0	0	0	0	0	0	0	0
LB11	3.51	2006	10	2.77258872223978	-0.230769230769231	AMBR	0.15	1	0	0	0	15	0	0	0	0	0	0	0	0	0	0	30	0	0	0	0	0	0	0	0	0	0	0	0	0	0	0	0	0	0	0	0	0	0	0	0	0	0
LB11	3.51	2009	7	2.77258872223978	0	AMBR	0.005	0	0	0	0	0	0	0	0	0	0	0	0	0	0	0	5	0	0	0	0	0	0	0	0	0	0	0	0	0	0	0	0	0	0	0	0	0	0	0	0	0	0
LB12	2.23	2009	10	2.77258872223978	-0.230769230769231	AMBR	0.005	0	0	13	0	0	0	0	0	0	0	0	0	0	0	0	0	0	0	0	0	0	0	0	0	0	0	0	0	0	0	0	0	0	0	0	0	0	0	0	0	0	0
LB15	3.41	2006	10	2.77258872223978	-0.0909090909090909	AMBR	0.005	0	0	0	0	0	0	0	0	0	0	0	0	0	0	0	25	0	0	0	0	0	0	0	0	0	0	0	0	0	0	0	0	0	0	0	0	0	0	0	0	0	0
LB35	4.785	2006	9	2.77258872223978	-0.307692307692308	AMBR	0.005	0	0	0	0	0	0	0	0	0	0	0	0	0	0	0	90	0	0	0	0	0	0	0	0	0	0	0	0	0	0	0	0	0	0	0	0	0	0	0	0	0	0
LB35	4.785	2009	6	2.77258872223978	0	AMBR	0.005	0	0	0	0	0	0	0	0	0	0	0	0	0	0	0	45	0	0	0	0	0	0	0	0	0	0	0	0	0	0	0	0	0	0	0	0	0	0	0	0	0	0
LB36	3.805	2006	11	2.77258872223978	0.666666666666667	AMBR	0.15	3	0	0	0	0	0	0	0	0	0	0	0	0	40	0	30	0	5	0	0	0	0	0	0	10	0	0	0	0	0	0	0	0	0	0	0	0	0	0	0	0	0
LB37	3.195	2009	10	2.77258872223978	-0.166666666666667	AMBR	0.11	4	0	0	0	0	0	0	0	0	0	0	0	0	2	0	90	0	0	0	0	0	0	0	0	8	3	0	0	0	0	0	0	0	0	0	0	0	0	0	0	0	0
LB49	4.89	2006	9	2.77258872223978	0	AMBR	0.005	0	0	0	0	0	0	0	0	0	0	0	0	0	0	0	90	0	0	0	0	0	0	0	0	0	0	0	0	0	0	0	0	0	0	0	0	0	0	0	0	0	0
LBP05	4.8	2009	4	2.77258872223978	-0.636363636363636	AMBR	0.005	0	0	0	0	0	0	0	0	0	0	0	0	0	0	0	16	0	0	0	0	0	0	0	0	0	0	0	0	0	0	0	0	0	0	0	0	0	0	0	0	0	0
LBP06	4.625	2009	6	2.77258872223978	-0.538461538461538	AMBR	0.005	0	0	0	0	0	0	0	0	0	0	0	0	0	0	0	0	0	0	0	0	0	0	0	0	0	0	0	0	0	0	0	0	0	0	0	0	0	0	0	0	0	0
LBP07	4.325	2009	7	2.77258872223978	-0.222222222222222	AMBR	0.02	1	0	0	0	2	0	0	0	0	0	0	0	0	0	0	0	0	0	0	0	0	0	0	0	0	0	0	0	0	0	0	0	0	0	0	0	0	0	0	0	0	0
LBP08	3.79	2009	7	2.77258872223978	-0.666666666666667	AMBR	0.005	0	0	0	0	0	0	0	0	0	0	0	0	0	0	0	0	0	0	0	0	0	0	0	0	0	0	0	0	0	0	0	0	0	0	0	0	0	0	0	0	0	0
RILEA45	3.035	2009	8	2.77258872223978	-0.5	AMBR	0.005	0	0	0	0	0	0	0	0	0	0	0	0	0	0	0	25	0	0	0	0	0	0	0	0	0	0	0	0	0	0	0	0	0	0	0	0	0	0	0	0	0	0
SB03	1.87	2009	7	2.77258872223978	-0.363636363636364	AMAR	0.15	1	0	10	0	15	0	0	0	0	0	0	0	0	0	0	0	0	0	0	0	0	0	0	0	0	0	0	0	0	0	0	0	0	0	0	0	0	0	0	0	0	0
DELRAY46A	1.805	2009	12	2.83321334405622	0	AMBR	0.005	0	0	0	0	0	0	0	0	0	0	0	0	0	0	0	90	0	0	0	0	0	0	0	0	0	0	0	0	0	0	0	0	0	0	0	0	0	0	0	0	0	0
FS03	2.47	2009	8	2.83321334405622	-0.272727272727273	AMBR	0.005	0	0	0	0	0	0	0	0	0	0	0	0	0	0	0	22	0	0	0	0	0	0	0	0	0	0	0	0	0	0	0	0	0	0	0	0	0	0	0	0	0	0
GH11	9.665	2009	27	2.83321334405622	0.75	AMBR	0.005	0	0	0	0	0	0	0	0	0	0	0	0	0	0	0	4	0	0	0	0	0	0	0	0	0	0	0	0	0	0	0	0	0	0	0	0	0	0	0	0	0	0
IREDALE43	0.295	2009	1	2.83321334405622	-0.857142857142857	AMAR	0.005	0	0	0	0	0	0	0	0	0	0	0	0	0	0	0	0	0	0	0	0	0	0	0	0	0	0	0	0	0	0	0	0	0	0	0	0	0	0	0	0	0	0
LB01	2.675	2006	13	2.83321334405622	1	AMBR	0.5	2	0	0	0	30	0	0	0	0	0	0	0	0	0	0	20	0	20	0	0	0	0	0	0	0	0	0	0	0	0	0	0	0	0	0	0	0	0	0	0	0	0
LB01	2.675	2009	11	2.83321334405622	-0.153846153846154	AMBR	0.005	0	0	0	0	0	0	0	0	0	0	0	0	0	0	0	0	0	0	0	0	0	0	0	0	0	0	0	0	0	0	0	0	0	0	0	0	0	0	0	0	0	0
LB02	3.96	2009	14	2.83321334405622	0	AMBR	0.005	0	0	0	0	0	0	0	0	0	0	0	0	0	0	0	8	0	0	0	0	0	0	0	0	0	0	0	0	0	0	0	0	0	0	0	0	0	0	0	0	0	0
LB03	5.06	2006	13	2.83321334405622	0.333333333333333	AMBR	0.005	0	0	0	0	0	0	0	0	0	0	0	0	0	0	0	20	0	0	0	0	0	0	0	0	0	0	0	0	0	0	0	0	0	0	0	0	0	0	0	0	0	0
LB03	5.06	2009	10	2.83321334405622	-0.166666666666667	AMBR	0.005	0	0	0	0	0	0	0	0	0	0	0	0	0	0	0	25	0	0	0	0	0	0	0	0	0	0	0	0	0	0	0	0	0	0	0	0	0	0	0	0	0	0
LB06	2.695	2006	10	2.83321334405622	0.8	AMBR	0.1	1	0	0	0	10	0	0	0	0	0	0	0	0	0	0	90	0	0	0	0	0	0	0	0	0	0	0	0	0	0	0	0	0	0	0	0	0	0	0	0	0	0
LB06	2.695	2009	8	2.83321334405622	-0.384615384615385	AMBR	0.005	0	0	0	0	0	0	0	0	0	0	0	0	0	0	0	0	0	0	0	0	0	0	0	0	0	0	0	0	0	0	0	0	0	0	0	0	0	0	0	0	0	0
LB07	5.87	2006	12	2.83321334405622	0.75	AMBR	0.005	0	0	0	0	0	0	0	0	0	0	0	0	0	0	0	65	0	0	0	0	0	0	0	0	0	0	0	0	0	0	0	0	0	0	0	0	0	0	0	0	0	0
LB07	5.87	2009	8	2.83321334405622	-0.2	AMBR	0.005	0	0	0	0	0	0	0	0	0	0	0	0	0	0	0	3	0	0	0	0	0	0	0	0	0	0	0	0	0	0	0	0	0	0	0	0	0	0	0	0	0	0
LB08	3.875	2009	10	2.83321334405622	0	AMBR	0.005	0	0	0	0	0	0	0	0	0	0	0	0	0	0	0	55	0	0	0	0	0	0	0	0	0	0	0	0	0	0	0	0	0	0	0	0	0	0	0	0	0	0
LB09	5.28	2009	11	2.83321334405622	0	AMBR	0.005	0	0	0	0	0	0	0	0	0	0	0	0	0	0	0	10	0	0	0	0	0	0	0	0	0	0	0	0	0	0	0	0	0	0	0	0	0	0	0	0	0	0
LB1020	3.08	2006	10	2.83321334405622	0.333333333333333	AMBR	0.15	2	0	0	0	10	0	0	0	0	0	0	0	0	0	0	50	0	5	0	0	0	0	0	0	0	0	0	0	0	0	0	0	0	0	0	0	0	0	0	0	0	0
LB1020	3.08	2009	8	2.83321334405622	-0.333333333333333	AMBR	0.005	0	0	0	0	0	0	0	0	0	0	0	0	0	0	0	45	0	0	0	0	0	0	0	0	0	0	0	0	0	0	0	0	0	0	0	0	0	0	0	0	0	0
LB11	3.51	2006	11	2.83321334405622	-0.153846153846154	AMBR	0.005	0	0	0	0	0	0	0	0	0	0	0	0	0	0	0	15	0	0	0	0	0	0	0	0	0	0	0	0	0	0	0	0	0	0	0	0	0	0	0	0	0	0
LB11	3.51	2009	8	2.83321334405622	0.111111111111111	AMBR	0.06	1	0	0	0	6	0	0	0	0	0	0	0	0	0	0	60	0	0	0	0	0	0	0	0	0	0	0	0	0	0	0	0	0	0	0	0	0	0	0	0	0	0
LB12	2.23	2006	12	2.83321334405622	0	AMBR	0.005	0	0	0	0	0	0	0	0	0	0	0	0	0	0	0	100	0	0	0	0	0	0	0	0	0	0	0	0	0	0	0	0	0	0	0	0	0	0	0	0	0	0
LB15	3.41	2006	11	2.83321334405622	0	AMBR	0.005	0	0	0	0	0	0	0	0	0	0	0	0	0	0	0	100	0	0	0	0	0	0	0	0	0	0	0	0	0	0	0	0	0	0	0	0	0	0	0	0	0	0
LB35	4.785	2006	10	2.83321334405622	-0.230769230769231	AMBR	0.1	1	0	0	0	0	0	0	0	0	0	0	0	0	0	0	95	0	10	0	0	0	0	0	0	0	0	0	0	0	0	0	0	0	0	0	0	0	0	0	0	0	0
LB35	4.785	2009	7	2.83321334405622	0.111111111111111	AMBR	0.005	0	0	0	0	0	0	0	0	0	0	0	0	0	0	0	1	0	0	0	0	0	0	0	0	0	0	0	0	0	0	0	0	0	0	0	0	0	0	0	0	0	0
LB36	3.805	2006	12	2.83321334405622	0.777777777777778	AMBR	0.2	3	0	0	0	0	0	0	0	0	0	0	0	0	10	0	30	0	10	0	0	0	0	0	0	10	0	0	0	0	0	0	0	0	0	0	0	0	0	0	0	0	0
LB49	4.89	2006	10	2.83321334405622	0.166666666666667	AMBR	0.005	0	0	0	0	0	0	0	0	0	0	0	0	0	0	0	10	0	0	0	0	0	0	0	0	0	0	0	0	0	0	0	0	0	0	0	0	0	0	0	0	0	0
LBP05	4.8	2009	5	2.83321334405622	-0.545454545454545	AMBR	0.005	0	0	0	0	0	0	0	0	0	0	0	0	0	0	0	0	0	0	0	0	0	0	0	0	0	0	0	0	0	0	0	0	0	0	0	0	0	0	0	0	0	0
LBP06	4.625	2009	7	2.83321334405622	-0.461538461538462	AMBR	0.005	0	0	0	0	0	0	0	0	0	0	0	0	0	0	0	20	0	0	0	0	0	0	0	0	0	0	0	0	0	0	0	0	0	0	0	0	0	0	0	0	0	0
LBP07	4.325	2009	8	2.83321334405622	-0.111111111111111	AMBR	0.01	1	0	0	0	1	0	0	0	0	0	0	0	0	0	0	1	0	0	0	0	0	0	0	0	0	0	0	0	0	0	0	0	0	0	0	0	0	0	0	0	0	0
LBP08	3.79	2009	8	2.83321334405622	-0.619047619047619	AMBR	0.01	1	0	0	0	1	0	0	0	0	0	0	0	0	0	0	0	0	0	0	0	0	0	0	0	0	0	0	0	0	0	0	0	0	0	0	0	0	0	0	0	0	0
PC01	0.27	2006	5	2.83321334405622	-0.545454545454545	AMAR	0.005	0	10	40	0	0	0	0	0	0	0	0	0	0	0	0	0	0	0	0	0	0	0	0	0	0	0	0	0	0	0	0	0	0	0	0	0	0	0	0	0	0	0
RILEA45	3.035	2009	9	2.83321334405622	-0.4375	AMBR	0.15	1	0	0	0	0	0	0	0	0	0	0	0	0	0	0	60	0	15	0	0	0	0	0	0	0	0	0	0	0	0	0	0	0	0	0	0	0	0	0	0	0	0
SILT03	0.18	2009	7	2.83321334405622	-0.125	AMAR	0.21	3	0	55	0	3	0	0	0	0	0	0	0	0	0	0	0	0	10	0	0	0	0	0	0	8	0	0	0	0	0	0	0	0	0	0	0	0	0	0	0	0	0
BANNR02	1.56	2009	9	2.89037175789616	0	AMAR	0.005	0	0	100	0	0	0	0	0	0	0	0	0	0	0	0	0	0	0	0	0	0	0	0	0	0	0	0	0	0	0	0	0	0	0	0	0	0	0	0	0	0	0
DELRAY46	1.49	2009	7	2.89037175789616	-0.125	AMBR	0.07	2	0	0	0	4	0	0	0	0	0	0	0	0	0	0	23	0	3	0	0	0	0	0	0	0	0	0	0	0	0	0	0	0	0	0	0	0	0	0	0	0	0
FS02	0.225	2006	8	2.89037175789616	0	AMAR	0.7	1	0	60	0	70	0	0	0	0	0	0	0	0	0	0	0	0	0	0	0	0	0	0	0	0	0	0	0	0	0	0	0	0	0	0	0	0	0	0	0	0	0
FS02	0.225	2009	7	2.89037175789616	-0.125	AMAR	0.59	3	0	0	0	53	0	0	0	0	0	0	0	0	0	0	0	3	6	0	0	0	0	0	0	0	0	0	0	0	0	0	0	0	0	0	0	0	0	0	0	0	0
FS03	2.47	2009	9	2.89037175789616	-0.181818181818182	AMBR	0.005	0	0	0	0	0	0	0	0	0	0	0	0	0	0	0	37	0	0	0	0	0	0	0	0	0	0	0	0	0	0	0	0	0	0	0	0	0	0	0	0	0	0
GH01	2.15	2009	7	2.89037175789616	-0.5625	AMBR	0.005	0	0	0	0	0	0	0	0	0	0	0	0	0	0	0	15	0	0	0	0	0	0	0	0	0	0	0	0	0	0	0	0	0	0	0	0	0	0	0	0	0	0
GH05	1.11	2009	0	2.89037175789616	-1	AMBR	0.005	0	0	0	0	0	0	0	0	0	0	0	0	0	0	0	0	0	0	0	0	0	0	0	0	0	0	0	0	0	0	0	0	0	0	0	0	0	0	0	0	0	0
GH11	9.665	2009	28	2.89037175789616	0.916666666666667	AMBR	0.005	0	0	0	0	0	0	0	0	0	0	0	0	0	0	0	0	0	0	0	0	0	0	0	0	0	0	0	0	0	0	0	0	0	0	0	0	0	0	0	0	0	0
GH11	9.665	2009	29	2.89037175789616	1	AMBR	0.005	0	0	0	0	0	0	0	0	0	0	0	0	0	0	0	0	0	0	0	0	0	0	0	0	0	0	0	0	0	0	0	0	0	0	0	0	0	0	0	0	0	0
GH12	6.07	2009	23	2.89037175789616	-0.233333333333333	AMBR	0.005	0	0	0	0	0	0	0	0	0	0	0	0	0	0	0	0	0	0	0	0	0	0	0	0	0	0	0	0	0	0	0	0	0	0	0	0	0	0	0	0	0	0
GH17	1.61	2006	4	2.89037175789616	-0.764705882352941	AMBR	0.005	0	0	0	0	0	0	0	0	0	0	0	0	0	0	0	40	0	0	0	0	0	0	0	0	0	0	0	0	0	0	0	0	0	0	0	0	0	0	0	0	0	0
GH17	1.61	2009	3	2.89037175789616	-0.85	AMBR	0.005	0	0	0	0	0	0	0	0	0	0	0	0	0	0	0	2	0	0	0	0	0	0	0	0	0	0	0	0	0	0	0	0	0	0	0	0	0	0	0	0	0	0
GH18	1.545	2006	3	2.89037175789616	-0.7	AMBR	0.005	0	0	0	0	0	0	0	0	0	0	0	0	0	0	0	25	0	0	0	0	0	0	0	0	0	0	0	0	0	0	0	0	0	0	0	0	0	0	0	0	0	0
GH82	1.686666667	2006	2	2.89037175789616	-0.777777777777778	AMBR	0.005	0	0	0	0	0	0	0	0	0	0	0	0	0	0	0	30	0	0	0	0	0	0	0	0	0	0	0	0	0	0	0	0	0	0	0	0	0	0	0	0	0	0
KIM44	0.61	2009	10	2.89037175789616	-0.333333333333333	AMBR	0.88	2	0	0	0	80	0	0	0	0	0	0	0	0	0	0	30	0	8	0	0	0	0	0	0	0	0	0	0	0	0	0	0	0	0	0	0	0	0	0	0	0	0
LB01	2.675	2009	12	2.89037175789616	-0.0769230769230769	AMBR	0.005	1	0	0	0	0	0	0	0	0	0	0	0	0	2	0	80	0	0	0	0	0	0	0	0	0	0	0	0	0	0	0	0	0	0	0	0	0	0	0	0	0	0
LB02	3.96	2009	15	2.89037175789616	0.1	AMBR	0.005	0	0	0	0	0	0	0	0	0	0	0	0	0	0	0	22	0	0	0	0	0	0	0	0	0	0	0	0	0	0	0	0	0	0	0	0	0	0	0	0	0	0
LB03	5.06	2006	14	2.89037175789616	0.666666666666667	AMBR	0.005	0	0	0	0	0	0	0	0	0	0	0	0	0	0	0	10	0	0	0	0	0	0	0	0	0	0	0	0	0	0	0	0	0	0	0	0	0	0	0	0	0	0
LB03	5.06	2009	11	2.89037175789616	-0.0833333333333333	AMBR	0.005	0	0	0	0	0	0	0	0	0	0	0	0	0	0	0	17	0	0	0	0	0	0	0	0	0	0	0	0	0	0	0	0	0	0	0	0	0	0	0	0	0	0
LB05	3.775	2009	11	2.89037175789616	-0.153846153846154	AMBR	0.005	0	0	0	0	0	0	0	0	0	0	0	0	0	0	0	30	0	0	0	0	0	0	0	0	0	0	0	0	0	0	0	0	0	0	0	0	0	0	0	0	0	0
LB05A	3.815	2009	6	2.89037175789616	-0.454545454545455	AMBR	0.005	0	0	0	0	0	0	0	0	0	0	0	0	0	0	0	0	0	0	0	0	0	0	0	0	0	0	0	0	0	0	0	0	0	0	0	0	0	0	0	0	0	0
LB06	2.695	2006	11	2.89037175789616	1	AMBR	0.2	1	0	0	0	0	0	0	0	0	0	0	0	0	0	0	70	0	15	0	0	0	0	0	0	0	0	0	0	0	0	0	0	0	0	0	0	0	0	0	0	0	0
LB06	2.695	2009	9	2.89037175789616	-0.307692307692308	AMBR	0.005	0	0	0	0	0	0	0	0	0	0	0	0	0	0	0	5	0	0	0	0	0	0	0	0	0	0	0	0	0	0	0	0	0	0	0	0	0	0	0	0	0	0
LB07	5.87	2006	13	2.89037175789616	1	AMBR	0.35	1	0	0	0	0	0	0	0	0	0	0	0	0	0	0	70	0	35	0	0	0	0	0	0	0	0	0	0	0	0	0	0	0	0	0	0	0	0	0	0	0	0
LB07	5.87	2009	9	2.89037175789616	-0.1	AMBR	0.005	0	0	0	0	0	0	0	0	0	0	0	0	0	0	0	45	0	0	0	0	0	0	0	0	0	0	0	0	0	0	0	0	0	0	0	0	0	0	0	0	0	0
LB08	3.875	2009	11	2.89037175789616	0.166666666666667	AMBR	0.05	2	0	0	0	5	0	0	0	0	0	0	0	0	15	0	75	0	0	0	0	0	0	0	0	0	0	0	0	0	0	0	0	0	0	0	0	0	0	0	0	0	0
LB09	5.28	2009	12	2.89037175789616	0.166666666666667	AMBR	0.005	0	0	0	0	0	0	0	0	0	0	0	0	0	0	0	21	0	0	0	0	0	0	0	0	0	0	0	0	0	0	0	0	0	0	0	0	0	0	0	0	0	0
LB1020	3.08	2006	11	2.89037175789616	0.5	AMBR	0.4	2	0	0	0	0	0	0	0	0	0	0	0	0	0	0	60	0	10	0	0	0	0	0	0	30	0	0	0	0	0	0	0	0	0	0	0	0	0	0	0	0	0
LB1020	3.08	2009	9	2.89037175789616	-0.25	AMBR	0.005	0	0	0	0	0	0	0	0	0	0	0	0	0	0	0	40	0	0	0	0	0	0	0	0	0	0	0	0	0	0	0	0	0	0	0	0	0	0	0	0	0	0
LB11	3.51	2009	9	2.89037175789616	0.222222222222222	AMBR	0.005	0	0	0	0	0	0	0	0	0	0	0	0	0	0	0	55	0	0	0	0	0	0	0	0	0	0	0	0	0	0	0	0	0	0	0	0	0	0	0	0	0	0
LB12	2.23	2006	13	2.89037175789616	0.333333333333333	AMBR	0.005	0	0	0	0	0	0	0	0	0	0	0	0	0	0	0	55	0	0	0	0	0	0	0	0	0	0	0	0	0	0	0	0	0	0	0	0	0	0	0	0	0	0
LB12	2.23	2009	11	2.89037175789616	-0.153846153846154	AMBR	0.005	0	0	0	0	0	0	0	0	0	0	0	0	0	0	0	7	0	0	0	0	0	0	0	0	0	0	0	0	0	0	0	0	0	0	0	0	0	0	0	0	0	0
LB15	3.41	2006	12	2.89037175789616	0.5	AMBR	0.25	2	0	0	0	20	0	0	0	0	0	0	0	0	0	0	90	0	5	0	0	0	0	0	0	0	0	0	0	0	0	0	0	0	0	0	0	0	0	0	0	0	0
LB35	4.785	2006	11	2.89037175789616	-0.153846153846154	AMBR	0.5	1	0	0	0	0	0	0	0	0	0	0	0	0	0	0	80	0	50	0	0	0	0	0	0	0	0	0	0	0	0	0	0	0	0	0	0	0	0	0	0	0	0
LB35	4.785	2009	8	2.89037175789616	0.222222222222222	AMBR	0.005	0	0	0	0	0	0	0	0	0	0	0	0	0	0	0	47	0	0	0	0	0	0	0	0	0	0	0	0	0	0	0	0	0	0	0	0	0	0	0	0	0	0
LB36	3.805	2006	13	2.89037175789616	0.888888888888889	AMBR	0.15	3	0	0	0	0	0	0	0	0	5	0	0	0	0	0	50	0	10	0	0	0	0	0	0	0	0	0	0	15	0	0	0	0	0	0	0	0	0	0	0	0	0
LB49	4.89	2006	11	2.89037175789616	0.333333333333333	AMBR	0.12	1	0	0	0	12	0	0	0	0	0	0	0	0	0	0	60	0	0	0	0	0	0	0	0	0	0	0	0	0	0	0	0	0	0	0	0	0	0	0	0	0	0
LBP05	4.8	2009	6	2.89037175789616	-0.454545454545455	AMBR	0.005	0	0	30	0	0	0	0	0	0	0	0	0	0	0	0	0	0	0	0	0	0	0	0	0	0	0	0	0	0	0	0	0	0	0	0	0	0	0	0	0	0	0
LBP06	4.625	2009	8	2.89037175789616	-0.384615384615385	AMBR	0.005	0	0	0	0	0	0	0	0	0	0	0	0	0	0	0	1	0	0	0	0	0	0	0	0	0	0	0	0	0	0	0	0	0	0	0	0	0	0	0	0	0	0
LBP07	4.325	2009	9	2.89037175789616	0	AMBR	0.005	0	0	0	0	0	0	0	0	0	0	0	0	0	0	0	65	0	0	0	0	0	0	0	0	0	0	0	0	0	0	0	0	0	0	0	0	0	0	0	0	0	0
LBP08	3.79	2009	9	2.89037175789616	-0.571428571428571	AMBR	0.42	1	0	0	0	42	0	0	0	0	0	0	0	0	0	0	17	0	0	0	0	0	0	0	0	0	0	0	0	0	0	0	0	0	0	0	0	0	0	0	0	0	0
RILEA45	3.035	2009	10	2.89037175789616	-0.375	AMBR	0.2	1	0	0	0	0	0	0	0	0	0	0	0	0	0	0	58	0	20	0	0	0	0	0	0	0	0	0	0	0	0	0	0	0	0	0	0	0	0	0	0	0	0
SB03	1.87	2009	8	2.89037175789616	-0.272727272727273	AMAR	0.6	1	0	35	0	0	0	0	0	0	0	0	0	0	0	0	0	0	60	0	0	0	0	0	0	0	0	0	0	0	0	0	0	0	0	0	0	0	0	0	0	0	0
TKNR04	0.58	2009	6	2.89037175789616	-0.454545454545455	AMAR	0.005	0	0	0	0	0	0	0	0	0	0	0	0	0	0	0	0	0	0	0	0	0	0	0	0	0	0	0	0	0	0	0	0	0	0	0	0	0	0	0	0	0	0
DELRAY46	1.49	2009	8	2.94443897916644	0	AMBR	0.58	2	0	0	0	43	0	0	0	0	0	0	0	0	0	0	55	0	15	0	0	0	0	0	0	0	0	0	0	0	0	0	0	0	0	0	0	0	0	0	0	0	0
FS03	2.47	2009	10	2.94443897916644	-0.0909090909090909	AMBR	0.22	2	0	0	0	14	0	0	0	0	0	0	0	0	0	0	40	0	8	0	0	0	0	0	0	0	0	0	0	0	0	0	0	0	0	0	0	0	0	0	0	0	0
GH01	2.15	2009	8	2.94443897916644	-0.5	AMBR	0.13	1	0	0	0	13	0	0	0	0	0	0	0	0	0	0	0	0	0	0	0	0	0	0	0	0	0	0	0	0	0	0	0	0	0	0	0	0	0	0	0	0	0
GH09	0.55	2006	2	2.94443897916644	-0.8	AMBR	0.005	0	0	0	0	0	0	0	0	0	0	0	0	0	0	0	0	0	0	0	0	0	0	0	0	0	0	0	0	0	0	0	0	0	0	0	0	0	0	0	0	0	0
GH09	0.55	2009	3	2.94443897916644	-0.823529411764706	AMBR	0.005	0	0	0	0	0	0	0	0	0	0	0	0	0	0	0	0	0	0	0	0	0	0	0	0	0	0	0	0	0	0	0	0	0	0	0	0	0	0	0	0	0	0
GH12	6.07	2009	24	2.94443897916644	-0.2	AMBR	0.005	0	0	0	0	0	0	0	0	0	0	0	0	0	0	0	0	0	0	0	0	0	0	0	0	0	0	0	0	0	0	0	0	0	0	0	0	0	0	0	0	0	0
LB03	5.06	2006	15	2.94443897916644	1	AMBR	0.005	0	0	0	0	0	0	0	0	0	0	0	0	0	0	0	20	0	0	0	0	0	0	0	0	0	0	0	0	0	0	0	0	0	0	0	0	0	0	0	0	0	0
LB03	5.06	2009	12	2.94443897916644	0	AMBR	0.005	0	0	0	0	0	0	0	0	0	0	0	0	0	0	0	33	0	0	0	0	0	0	0	0	0	0	0	0	0	0	0	0	0	0	0	0	0	0	0	0	0	0
LB05	3.775	2009	12	2.94443897916644	-0.0769230769230769	AMBR	0.005	0	0	0	0	0	0	0	0	0	0	0	0	0	0	0	65	0	0	0	0	0	0	0	0	0	0	0	0	0	0	0	0	0	0	0	0	0	0	0	0	0	0
LB05A	3.815	2009	7	2.94443897916644	-0.363636363636364	AMBR	0.005	0	0	0	0	0	0	0	0	0	0	0	0	0	0	0	0	0	0	0	0	0	0	0	0	0	0	0	0	0	0	0	0	0	0	0	0	0	0	0	0	0	0
LB07	5.87	2009	10	2.94443897916644	0	AMBR	0.005	0	0	0	0	0	0	0	0	0	0	0	0	0	0	0	12	0	0	0	0	0	0	0	0	0	0	0	0	0	0	0	0	0	0	0	0	0	0	0	0	0	0
LB07	5.87	2009	11	2.94443897916644	0.25	AMBR	0.04	1	0	0	0	0	0	0	0	0	0	0	0	0	0	0	50	0	4	0	0	0	0	0	0	0	0	0	0	0	0	0	0	0	0	0	0	0	0	0	0	0	0
LB08	3.875	2009	12	2.94443897916644	0.333333333333333	AMBR	0.005	1	0	0	0	0	0	0	0	0	0	0	0	0	1	0	13	0	0	0	0	0	0	0	0	0	0	0	0	0	0	0	0	0	0	0	0	0	0	0	0	0	0
LB09	5.28	2009	13	2.94443897916644	0.333333333333333	AMBR	0.005	0	0	0	0	0	0	0	0	0	0	0	0	0	0	0	35	0	0	0	0	0	0	0	0	0	0	0	0	0	0	0	0	0	0	0	0	0	0	0	0	0	0
LB1020	3.08	2006	12	2.94443897916644	0.666666666666667	AMBR	0.5	3	0	0	0	10	0	0	0	0	10	0	0	0	0	0	0	0	20	0	0	0	0	0	0	0	0	0	0	0	0	0	0	0	0	0	0	0	0	0	0	0	0
LB11	3.51	2006	12	2.94443897916644	-0.0769230769230769	AMBR	0.005	0	0	0	0	0	0	0	0	0	0	0	0	0	0	0	30	0	0	0	0	0	0	0	0	0	0	0	0	0	0	0	0	0	0	0	0	0	0	0	0	0	0
LB11	3.51	2009	10	2.94443897916644	0.333333333333333	AMBR	0.005	0	0	0	0	0	0	0	0	0	0	0	0	0	0	0	40	0	0	0	0	0	0	0	0	0	0	0	0	0	0	0	0	0	0	0	0	0	0	0	0	0	0
LB35	4.785	2006	12	2.94443897916644	-0.0769230769230769	AMBR	0.6	0	0	0	0	0	0	0	0	0	0	0	0	0	0	0	100	0	0	0	0	0	0	0	0	0	0	0	0	0	0	0	0	0	0	0	0	0	0	0	0	0	0
LB35	4.785	2009	9	2.94443897916644	0.333333333333333	AMBR	0.005	0	0	0	0	0	0	0	0	0	0	0	0	0	0	0	2	0	0	0	0	0	0	0	0	0	0	0	0	0	0	0	0	0	0	0	0	0	0	0	0	0	0
LB37	3.195	2009	12	2.94443897916644	0	AMBR	0.05	2	0	0	0	0	0	0	0	0	0	0	0	0	0	0	100	0	0	0	0	0	0	0	0	5	0	0	0	3	0	0	0	0	0	0	0	0	0	0	0	0	0
LB49	4.89	2006	12	2.94443897916644	0.5	AMBR	0.13	1	0	0	0	13	0	0	0	0	0	0	0	0	0	0	10	0	0	0	0	0	0	0	0	0	0	0	0	0	0	0	0	0	0	0	0	0	0	0	0	0	0
LB49	4.89	2006	13	2.94443897916644	0.666666666666667	AMBR	0.07	1	0	0	0	7	0	0	0	0	0	0	0	0	0	0	20	0	0	0	0	0	0	0	0	0	0	0	0	0	0	0	0	0	0	0	0	0	0	0	0	0	0
LBP05	4.8	2009	7	2.94443897916644	-0.363636363636364	AMBR	0.005	0	0	0	0	0	0	0	0	0	0	0	0	0	0	0	0	0	0	0	0	0	0	0	0	0	0	0	0	0	0	0	0	0	0	0	0	0	0	0	0	0	0
LBP06	4.625	2009	9	2.94443897916644	-0.307692307692308	AMBR	0.005	0	0	0	0	0	0	0	0	0	0	0	0	0	0	0	0.5	0	0	0	0	0	0	0	0	0	0	0	0	0	0	0	0	0	0	0	0	0	0	0	0	0	0
LBP07	4.325	2009	10	2.94443897916644	0.0666666666666667	AMBR	0.005	0	0	0	0	0	0	0	0	0	0	0	0	0	0	0	6	0	0	0	0	0	0	0	0	0	0	0	0	0	0	0	0	0	0	0	0	0	0	0	0	0	0
LBP08	3.79	2009	10	2.94443897916644	-0.523809523809524	AMBR	0.005	0	0	0	0	0	0	0	0	0	0	0	0	0	0	0	80	0	0	0	0	0	0	0	0	0	0	0	0	0	0	0	0	0	0	0	0	0	0	0	0	0	0
RILEA45	3.035	2009	11	2.94443897916644	-0.3125	AMBR	0.06	1	0	0	0	6	0	0	0	0	0	0	0	0	0	0	40	0	0	0	0	0	0	0	0	0	0	0	0	0	0	0	0	0	0	0	0	0	0	0	0	0	0
BANNR01	0.24	2009	4	2.99573227355399	-0.692307692307692	AMAR	0.005	0	0	28	0	0	0	0	0	0	0	0	0	0	0	0	0	0	0	0	0	0	0	0	0	0	0	0	0	0	0	0	0	0	0	0	0	0	0	0	0	0	0
BANNR03	0.725	2009	6	2.99573227355399	0.333333333333333	AMAR	0.005	2	0	25	2	0	0	0	0	0	0	0	12	0	0	0	0	0	0	0	0	0	0	0	0	0	0	0	0	0	0	0	0	0	0	0	0	0	0	0	0	0	0
DONR06	0.205	2009	8	2.99573227355399	-0.2	AMAR	0.99	3	0	25	0	75	0	0	0	0	10	0	0	0	0	0	0	0	1	0	0	0	0	0	0	0	0	0	0	0	0	0	0	0	0	0	0	0	0	0	0	0	0
GH01	2.15	2006	5	2.99573227355399	-0.642857142857143	AMBR	0.005	0	0	0	0	0	0	0	0	0	0	0	0	0	0	0	0	0	0	0	0	0	0	0	0	0	0	0	0	0	0	0	0	0	0	0	0	0	0	0	0	0	0
GH05	1.11	2009	1	2.99573227355399	-0.923076923076923	AMBR	0.005	0	0	0	0	0	0	0	0	0	0	0	0	0	0	0	0	0	0	0	0	0	0	0	0	0	0	0	0	0	0	0	0	0	0	0	0	0	0	0	0	0	0
GH17	1.61	2006	5	2.99573227355399	-0.705882352941177	AMBR	0.005	0	0	0	0	0	0	0	0	0	0	0	0	0	0	0	30	0	0	0	0	0	0	0	0	0	0	0	0	0	0	0	0	0	0	0	0	0	0	0	0	0	0
IREDALE43	0.295	2009	2	2.99573227355399	-0.714285714285714	AMAR	0.005	0	0	0	0	0	0	0	0	0	0	0	0	0	0	0	0	0	0	0	0	0	0	0	0	0	0	0	0	0	0	0	0	0	0	0	0	0	0	0	0	0	0
LB01	2.675	2009	13	2.99573227355399	0	AMBR	0.05	2	0	0	0	0	0	0	0	0	5	0	0	0	2	0	35	0	0	0	0	0	0	0	0	0	0	0	0	0	0	0	0	0	0	0	0	0	0	0	0	0	0
LB02	3.96	2009	16	2.99573227355399	0.2	AMBR	0.005	0	0	0	0	0	0	0	0	0	0	0	0	0	0	0	25	0	0	0	0	0	0	0	0	0	0	0	0	0	0	0	0	0	0	0	0	0	0	0	0	0	0
LB03	5.06	2009	13	2.99573227355399	0.125	AMBR	0.005	0	0	0	0	0	0	0	0	0	0	0	0	0	0	0	2	0	0	0	0	0	0	0	0	0	0	0	0	0	0	0	0	0	0	0	0	0	0	0	0	0	0
LB05	3.775	2009	13	2.99573227355399	0	AMBR	0.08	1	0	0	0	8	0	0	0	0	0	0	0	0	0	0	13	0	0	0	0	0	0	0	0	0	0	0	0	0	0	0	0	0	0	0	0	0	0	0	0	0	0
LB05A	3.815	2009	8	2.99573227355399	-0.272727272727273	AMBR	0.005	0	0	0	0	0	0	0	0	0	0	0	0	0	0	0	0	0	0	0	0	0	0	0	0	0	0	0	0	0	0	0	0	0	0	0	0	0	0	0	0	0	0
LB06	2.695	2009	10	2.99573227355399	-0.230769230769231	AMBR	0.005	0	0	0	0	0	0	0	0	0	0	0	0	0	0	0	0	0	0	0	0	0	0	0	0	0	0	0	0	0	0	0	0	0	0	0	0	0	0	0	0	0	0
LB07	5.87	2009	12	2.99573227355399	0.5	AMBR	0.005	0	0	0	0	0	0	0	0	0	0	0	0	0	0	0	45	0	0	0	0	0	0	0	0	0	0	0	0	0	0	0	0	0	0	0	0	0	0	0	0	0	0
LB08	3.875	2009	13	2.99573227355399	0.5	AMBR	0.005	0	0	0	0	0	0	0	0	0	0	0	0	0	0	0	25	0	0	0	0	0	0	0	0	0	0	0	0	0	0	0	0	0	0	0	0	0	0	0	0	0	0
LB09	5.28	2009	14	2.99573227355399	0.5	AMBR	0.03	1	0	0	0	0	0	0	0	0	0	0	0	0	0	0	50	0	0	0	0	0	0	0	0	0	0	3	0	0	0	0	0	0	0	0	0	0	0	0	0	0	0
LB1020	3.08	2009	10	2.99573227355399	-0.166666666666667	AMBR	0.005	0	0	0	0	0	0	0	0	0	0	0	0	0	0	0	35	0	0	0	0	0	0	0	0	0	0	0	0	0	0	0	0	0	0	0	0	0	0	0	0	0	0
LB11	3.51	2006	13	2.99573227355399	0	AMBR	0.1	1	0	0	0	10	0	0	0	0	0	0	0	0	0	0	90	0	0	0	0	0	0	0	0	0	0	0	0	0	0	0	0	0	0	0	0	0	0	0	0	0	0
LB11	3.51	2009	11	2.99573227355399	0.444444444444444	AMBR	0.005	0	0	0	0	0	0	0	0	0	0	0	0	0	0	0	20	0	0	0	0	0	0	0	0	0	0	0	0	0	0	0	0	0	0	0	0	0	0	0	0	0	0
LB12	2.23	2006	14	2.99573227355399	0.666666666666667	AMBR	0.15	1	0	0	0	0	0	0	0	0	0	0	0	0	0	0	90	0	15	0	0	0	0	0	0	0	0	0	0	0	0	0	0	0	0	0	0	0	0	0	0	0	0
LB12	2.23	2009	12	2.99573227355399	-0.0769230769230769	AMBR	0.005	0	0	0	0	0	0	0	0	0	0	0	0	0	0	0	55	0	0	0	0	0	0	0	0	0	0	0	0	0	0	0	0	0	0	0	0	0	0	0	0	0	0
LB15	3.41	2006	13	2.99573227355399	1	AMBR	0.15	1	0	0	0	0	0	0	0	0	0	0	0	0	0	0	80	0	15	0	0	0	0	0	0	0	0	0	0	0	0	0	0	0	0	0	0	0	0	0	0	0	0
LB35	4.785	2006	13	2.99573227355399	0	AMBR	0.5	1	0	0	0	0	0	0	0	0	0	0	0	0	0	0	100	0	50	0	0	0	0	0	0	0	0	0	0	0	0	0	0	0	0	0	0	0	0	0	0	0	0
LB35	4.785	2009	10	2.99573227355399	0.444444444444444	AMBR	0.39	2	0	0	0	4	0	0	0	0	0	0	0	0	0	0	60	0	35	0	0	0	0	0	0	0	0	0	0	0	0	0	0	0	0	0	0	0	0	0	0	0	0
LB36	3.805	2006	14	2.99573227355399	1	AMBR	0.2	1	0	0	0	0	0	0	0	0	0	0	0	0	0	0	10	0	0	0	0	0	0	0	0	20	0	0	0	0	0	0	0	0	0	0	0	0	0	0	0	0	0
LB37	3.195	2009	13	2.99573227355399	1	AMBR	0.1	4	0	0	3	0	0	0	0	0	1	0	0	0	8	0	70	0	0	0	0	0	0	0	0	6	0	0	0	0	0	0	0	0	0	0	0	0	0	0	0	0	0
LB49	4.89	2006	14	2.99573227355399	0.833333333333333	AMBR	0.005	0	0	0	0	0	0	0	0	0	0	0	0	0	0	0	30	0	0	0	0	0	0	0	0	0	0	0	0	0	0	0	0	0	0	0	0	0	0	0	0	0	0
LBP05	4.8	2009	8	2.99573227355399	-0.272727272727273	AMBR	0.005	0	0	0	0	0	0	0	0	0	0	0	0	0	0	0	17	0	0	0	0	0	0	0	0	0	0	0	0	0	0	0	0	0	0	0	0	0	0	0	0	0	0
LBP06	4.625	2009	10	2.99573227355399	-0.230769230769231	AMBR	0.005	0	0	0	0	0	0	0	0	0	0	0	0	0	0	0	30	0	0	0	0	0	0	0	0	0	0	0	0	0	0	0	0	0	0	0	0	0	0	0	0	0	0
LBP06	4.625	2009	11	2.99573227355399	-0.153846153846154	AMBR	0.005	0	0	0	0	0	0	0	0	0	0	0	0	0	0	0	85	0	0	0	0	0	0	0	0	0	0	0	0	0	0	0	0	0	0	0	0	0	0	0	0	0	0
LBP07	4.325	2009	11	2.99573227355399	0.133333333333333	AMBR	0.005	0	0	0	0	0	0	0	0	0	0	0	0	0	0	0	11	0	0	0	0	0	0	0	0	0	0	0	0	0	0	0	0	0	0	0	0	0	0	0	0	0	0
LBP08	3.79	2009	11	2.99573227355399	-0.476190476190476	AMBR	0.005	0	0	0	0	0	0	0	0	0	0	0	0	0	0	0	30	0	0	0	0	0	0	0	0	0	0	0	0	0	0	0	0	0	0	0	0	0	0	0	0	0	0
PC01	0.27	2009	5	2.99573227355399	-0.545454545454545	AMAR	0.005	0	0	25	0	0	0	0	0	0	0	0	0	0	0	0	0	0	0	0	0	0	0	0	0	0	0	0	0	0	0	0	0	0	0	0	0	0	0	0	0	0	0
RILEA45	3.035	2009	12	2.99573227355399	-0.25	AMBR	0.2	2	0	0	0	15	0	0	0	0	0	0	0	0	0	0	32	0	5	0	0	0	0	0	0	0	0	0	0	0	0	0	0	0	0	0	0	0	0	0	0	0	0
SB03	1.87	2009	9	2.99573227355399	-0.181818181818182	AMAR	0.99	2	0	6	0	25	0	0	0	0	0	0	0	0	0	0	0	0	85	0	0	0	0	0	0	0	0	0	0	0	0	0	0	0	0	0	0	0	0	0	0	0	0
BANNR02	1.56	2009	10	3.04452243772342	1	AMAR	0.005	1	0	26	0	0	0	1	0	0	0	0	0	0	0	0	0	0	0	0	0	0	0	0	0	0	0	0	0	0	0	0	0	0	0	0	0	0	0	0	0	0	0
FS02	0.225	2009	8	3.04452243772342	0	AMAR	0.87	3	0	25	0	75	0	0	0	0	0	0	0	0	0	0	0	15	12	0	0	0	0	0	0	0	0	0	0	0	0	0	0	0	0	0	0	0	0	0	0	0	0
FS03	2.47	2009	11	3.04452243772342	0	AMBR	0.23	1	0	0	0	0	0	0	0	0	0	0	0	0	0	0	28	0	23	0	0	0	0	0	0	0	0	0	0	0	0	0	0	0	0	0	0	0	0	0	0	0	0
GH01	2.15	2009	9	3.04452243772342	-0.4375	AMBR	0.005	0	0	0	0	0	0	0	0	0	0	0	0	0	0	0	1	0	0	0	0	0	0	0	0	0	0	0	0	0	0	0	0	0	0	0	0	0	0	0	0	0	0
GH12	6.07	2009	25	3.04452243772342	-0.166666666666667	AMBR	0.005	0	0	0	0	0	0	0	0	0	0	0	0	0	0	0	0	0	0	0	0	0	0	0	0	0	0	0	0	0	0	0	0	0	0	0	0	0	0	0	0	0	0
GH13	1.155	2009	0	3.04452243772342	-1	AMBR	0.005	0	0	0	0	0	0	0	0	0	0	0	0	0	0	0	0	0	0	0	0	0	0	0	0	0	0	0	0	0	0	0	0	0	0	0	0	0	0	0	0	0	0
GH17	1.61	2009	4	3.04452243772342	-0.8	AMBR	0.005	0	0	0	0	0	0	0	0	0	0	0	0	0	0	0	11	0	0	0	0	0	0	0	0	0	0	0	0	0	0	0	0	0	0	0	0	0	0	0	0	0	0
KIM44	0.61	2009	11	3.04452243772342	-0.266666666666667	AMBR	0.99	2	0	0	0	90	0	0	0	0	0	0	0	0	0	0	0	0	30	0	0	0	0	0	0	0	0	0	0	0	0	0	0	0	0	0	0	0	0	0	0	0	0
LB01	2.675	2009	14	3.04452243772342	0.166666666666667	AMBR	0.1	3	0	0	0	5	0	0	0	0	0	0	0	0	0	0	90	10	5	0	0	0	0	0	0	0	0	0	0	0	0	0	0	0	0	0	0	0	0	0	0	0	0
LB02	3.96	2009	17	3.04452243772342	0.3	AMBR	0.2	1	0	0	0	0	0	0	0	0	0	0	0	0	0	0	35	0	20	0	0	0	0	0	0	0	0	0	0	0	0	0	0	0	0	0	0	0	0	0	0	0	0
LB03	5.06	2009	14	3.04452243772342	0.25	AMBR	0.005	0	0	0	0	0	0	0	0	0	0	0	0	0	0	0	20	0	0	0	0	0	0	0	0	0	0	0	0	0	0	0	0	0	0	0	0	0	0	0	0	0	0
LB05	3.775	2009	14	3.04452243772342	0.2	AMBR	0.005	0	0	0	0	0	0	0	0	0	0	0	0	0	0	0	65	0	0	0	0	0	0	0	0	0	0	0	0	0	0	0	0	0	0	0	0	0	0	0	0	0	0
LB05A	3.815	2009	9	3.04452243772342	-0.181818181818182	AMBR	0.5	1	0	0	0	50	0	0	0	0	0	0	0	0	0	0	0	0	0	0	0	0	0	0	0	0	0	0	0	0	0	0	0	0	0	0	0	0	0	0	0	0	0
LB06	2.695	2009	11	3.04452243772342	-0.153846153846154	AMBR	0.005	0	0	0	0	0	0	0	0	0	0	0	0	0	0	0	17	0	0	0	0	0	0	0	0	0	0	0	0	0	0	0	0	0	0	0	0	0	0	0	0	0	0
LB07	5.87	2009	13	3.04452243772342	0.75	AMBR	0.31	2	0	0	0	0	0	0	0	0	0	0	0	0	0	0	65	0	25	0	0	0	0	0	0	0	0	0	0	0	0	0	0	0	5	0	0	0	0	0	0	0	0
LB08	3.875	2009	14	3.04452243772342	0.666666666666667	AMBR	0.005	0	0	0	0	0	0	0	0	0	0	0	0	0	0	0	30	0	0	0	0	0	0	0	0	0	0	0	0	0	0	0	0	0	0	0	0	0	0	0	0	0	0
LB09	5.28	2009	15	3.04452243772342	0.666666666666667	AMBR	0.5	1	0	0	0	0	0	0	0	0	0	0	0	0	0	0	35	0	0	0	0	0	0	0	0	0	0	50	0	0	0	0	0	0	0	0	0	0	0	0	0	0	0
LB1020	3.08	2006	13	3.04452243772342	0.833333333333333	AMBR	0.4	2	0	0	0	20	0	0	0	0	0	0	0	0	0	0	40	0	20	0	0	0	0	0	0	0	0	0	0	0	0	0	0	0	0	0	0	0	0	0	0	0	0
LB1020	3.08	2009	11	3.04452243772342	-0.0833333333333333	AMBR	0.15	1	0	0	0	15	0	0	0	0	0	0	0	0	0	0	75	0	0	0	0	0	0	0	0	0	0	0	0	0	0	0	0	0	0	0	0	0	0	0	0	0	0
LB11	3.51	2006	14	3.04452243772342	1	AMBR	0.2	1	0	0	0	0	0	0	0	0	0	0	0	0	0	0	60	0	20	0	0	0	0	0	0	0	0	0	0	0	0	0	0	0	0	0	0	0	0	0	0	0	0
LB12	2.23	2009	13	3.04452243772342	0	AMBR	0.005	0	0	0	0	0	0	0	0	0	0	0	0	0	0	0	100	0	0	0	0	0	0	0	0	0	0	0	0	0	0	0	0	0	0	0	0	0	0	0	0	0	0
LB35	4.785	2006	14	3.04452243772342	0.5	AMBR	0.4	0	0	0	0	0	0	0	0	0	0	0	0	0	0	0	90	0	0	0	0	0	0	0	0	0	0	0	0	0	0	0	0	0	0	0	0	0	0	0	0	0	0
LB35	4.785	2009	11	3.04452243772342	0.555555555555556	AMBR	0.05	1	0	0	0	0	0	0	0	0	0	0	0	0	0	0	90	0	5	0	0	0	0	0	0	0	0	0	0	0	0	0	0	0	0	0	0	0	0	0	0	0	0
LB49	4.89	2006	15	3.04452243772342	1	AMBR	0.2	1	0	0	0	20	0	0	0	0	0	0	0	0	0	0	50	0	0	0	0	0	0	0	0	0	0	0	0	0	0	0	0	0	0	0	0	0	0	0	0	0	0
LBP05	4.8	2009	9	3.04452243772342	-0.181818181818182	AMBR	0.005	0	0	0	0	0	0	0	0	0	0	0	0	0	0	0	0	0	0	0	0	0	0	0	0	0	0	0	0	0	0	0	0	0	0	0	0	0	0	0	0	0	0
LBP06	4.625	2009	12	3.04452243772342	-0.0769230769230769	AMBR	0.005	0	0	0	0	0	0	0	0	0	0	0	0	0	0	0	3	0	0	0	0	0	0	0	0	0	0	0	0	0	0	0	0	0	0	0	0	0	0	0	0	0	0
LBP07	4.325	2009	12	3.04452243772342	0.2	AMBR	0.005	0	0	0	0	0	0	0	0	0	0	0	0	0	0	0	18	0	0	0	0	0	0	0	0	0	0	0	0	0	0	0	0	0	0	0	0	0	0	0	0	0	0
LBP08	3.79	2009	12	3.04452243772342	-0.428571428571429	AMBR	0.005	1	0	0	0	0	0	0	0	0	0	0	0	0	1	0	30	0	0	0	0	0	0	0	0	0	0	0	0	0	0	0	0	0	0	0	0	0	0	0	0	0	0
RILEA45	3.035	2009	13	3.04452243772342	-0.1875	AMBR	0.13	2	0	0	0	10	0	0	0	0	0	0	0	0	0	0	25	0	3	0	0	0	0	0	0	0	0	0	0	0	0	0	0	0	0	0	0	0	0	0	0	0	0
TKNR04	0.58	2009	7	3.04452243772342	-0.363636363636364	AMAR	0.04	1	0	50	0	4	0	0	0	0	0	0	0	0	0	0	0	0	0	0	0	0	0	0	0	0	0	0	0	0	0	0	0	0	0	0	0	0	0	0	0	0	0
FS02	0.225	2006	9	3.09104245335832	1	AMAR	0.99	2	0	0	0	100	0	0	0	0	0	0	0	0	0	0	0	0	15	0	0	0	0	0	0	0	0	0	0	0	0	0	0	0	0	0	0	0	0	0	0	0	0
FS03	2.47	2009	12	3.09104245335832	1	AMBR	0.02	1	0	0	0	0	0	0	0	0	0	0	0	0	0	0	31	0	2	0	0	0	0	0	0	0	0	0	0	0	0	0	0	0	0	0	0	0	0	0	0	0	0
GH09	0.55	2009	4	3.09104245335832	-0.764705882352941	AMBR	0.005	0	0	0	0	0	0	0	0	0	0	0	0	0	0	0	0	0	0	0	0	0	0	0	0	0	0	0	0	0	0	0	0	0	0	0	0	0	0	0	0	0	0
GH12	6.07	2009	26	3.09104245335832	-0.133333333333333	AMBR	0.005	0	0	0	0	0	0	0	0	0	0	0	0	0	0	0	0	0	0	0	0	0	0	0	0	0	0	0	0	0	0	0	0	0	0	0	0	0	0	0	0	0	0
GH17	1.61	2006	6	3.09104245335832	-0.647058823529412	AMBR	0.005	0	0	0	0	0	0	0	0	0	0	0	0	0	0	0	40	0	0	0	0	0	0	0	0	0	0	0	0	0	0	0	0	0	0	0	0	0	0	0	0	0	0
GH82	1.686666667	2006	3	3.09104245335832	-0.666666666666667	AMBR	0.15	1	0	0	0	0	0	0	0	0	0	0	0	0	0	0	40	0	0	0	0	0	0	0	0	0	0	0	0	0	0	0	0	0	0	0	0	0	0	0	0	0	0
LB02	3.96	2009	18	3.09104245335832	0.4	AMBR	0.005	0	0	0	0	0	0	0	0	0	0	0	0	0	0	0	13	0	0	0	0	0	0	0	0	0	0	0	0	0	0	0	0	0	0	0	0	0	0	0	0	0	0
LB03	5.06	2009	15	3.09104245335832	0.375	AMBR	0.005	0	0	0	0	0	0	0	0	0	0	0	0	0	0	0	25	0	0	0	0	0	0	0	0	0	0	0	0	0	0	0	0	0	0	0	0	0	0	0	0	0	0
LB07	5.87	2009	14	3.09104245335832	1	AMBR	0.07	2	0	0	0	0	0	0	0	0	0	0	0	0	0	0	45	0	2	0	0	0	0	0	0	0	0	5	0	0	0	0	0	0	0	0	0	0	0	0	0	0	0
LB08	3.875	2009	15	3.09104245335832	0.833333333333333	AMBR	0.005	0	0	0	0	0	0	0	0	0	0	0	0	0	0	0	30	0	0	0	0	0	0	0	0	0	0	0	0	0	0	0	0	0	0	0	0	0	0	0	0	0	0
LB09	5.28	2009	16	3.09104245335832	0.833333333333333	AMBR	0.06	3	0	0	0	0	0	0	0	0	0	0	0	0	0	0	60	0	0	0	0	0	0	0	0	0	0	5	2	0	0	0	0	0	0	0	0	0	0	0	0	0	0
LB1020	3.08	2006	14	3.09104245335832	1	AMBR	0.7	2	0	0	0	20	0	0	0	0	0	0	0	0	0	0	30	0	50	0	0	0	0	0	0	0	0	0	0	0	0	0	0	0	0	0	0	0	0	0	0	0	0
LB1020	3.08	2009	12	3.09104245335832	0	AMBR	0.02	1	0	0	0	2	0	0	0	0	0	0	0	0	0	0	100	0	0	0	0	0	0	0	0	0	0	0	0	0	0	0	0	0	0	0	0	0	0	0	0	0	0
LB11	3.51	2009	12	3.09104245335832	0.555555555555556	AMBR	0.005	0	0	0	0	0	0	0	0	0	0	0	0	0	0	0	41	0	0	0	0	0	0	0	0	0	0	0	0	0	0	0	0	0	0	0	0	0	0	0	0	0	0
LB12	2.23	2006	15	3.09104245335832	1	AMBR	0.25	2	0	0	0	0	0	0	0	0	5	0	0	0	0	0	100	0	10	0	0	0	0	0	0	0	0	0	0	0	0	0	0	0	0	0	0	0	0	0	0	0	0
LB35	4.785	2006	15	3.09104245335832	1	AMBR	0.5	4	0	0	0	0	0	0	0	0	0	0	0	0	0	0	80	0	20	0	0	0	0	0	0	10	0	0	40	0	0	0	0	0	0	0	0	0	0	0	0	0	0
LB35	4.785	2009	12	3.09104245335832	0.666666666666667	AMBR	0.03	1	0	0	0	0	0	0	0	0	0	0	0	0	0	0	100	0	3	0	0	0	0	0	0	0	0	0	0	0	0	0	0	0	0	0	0	0	0	0	0	0	0
LBP05	4.8	2009	10	3.09104245335832	-0.0909090909090909	AMBR	0.005	0	0	0	0	0	0	0	0	0	0	0	0	0	0	0	3	0	0	0	0	0	0	0	0	0	0	0	0	0	0	0	0	0	0	0	0	0	0	0	0	0	0
LBP05	4.8	2009	11	3.09104245335832	0	AMBR	0.005	0	0	0	0	0	0	0	0	0	0	0	0	0	0	0	21	0	0	0	0	0	0	0	0	0	0	0	0	0	0	0	0	0	0	0	0	0	0	0	0	0	0
LBP06	4.625	2009	13	3.09104245335832	0	AMBR	0.005	0	0	0	0	0	0	0	0	0	0	0	0	0	0	0	27	0	0	0	0	0	0	0	0	0	0	0	0	0	0	0	0	0	0	0	0	0	0	0	0	0	0
LBP07	4.325	2009	13	3.09104245335832	0.266666666666667	AMBR	0.03	1	0	0	0	3	0	0	0	0	0	0	0	0	0	0	18	0	0	0	0	0	0	0	0	0	0	0	0	0	0	0	0	0	0	0	0	0	0	0	0	0	0
LBP07	4.325	2009	14	3.09104245335832	0.333333333333333	AMBR	0.05	1	0	0	0	5	0	0	0	0	0	0	0	0	0	0	35	0	0	0	0	0	0	0	0	0	0	0	0	0	0	0	0	0	0	0	0	0	0	0	0	0	0
LBP08	3.79	2009	13	3.09104245335832	-0.380952380952381	AMBR	0.005	0	0	0	0	0	0	0	0	0	0	0	0	0	0	0	30	0	0	0	0	0	0	0	0	0	0	0	0	0	0	0	0	0	0	0	0	0	0	0	0	0	0
RILEA45	3.035	2009	14	3.09104245335832	-0.125	AMBR	0.22	2	0	0	0	7	0	0	0	0	0	0	0	0	0	0	90	0	15	0	0	0	0	0	0	0	0	0	0	0	0	0	0	0	0	0	0	0	0	0	0	0	0
SB03	1.87	2009	10	3.09104245335832	-0.0909090909090909	AMAR	0.3	2	0	80	0	5	0	0	0	0	0	0	0	0	0	0	0	0	25	0	0	0	0	0	0	0	0	0	0	0	0	0	0	0	0	0	0	0	0	0	0	0	0
SILT03	0.18	2009	8	3.09104245335832	0	AMAR	0.51	4	0	50	0	35	0	0	0	0	4	0	0	0	0	0	0	0	10	0	0	0	0	0	0	2	0	0	0	0	0	0	0	0	0	0	0	0	0	0	0	0	0
GH01	2.15	2006	6	3.13549421592915	-0.571428571428571	AMBR	0.005	0	0	0	0	0	0	0	0	0	0	0	0	0	0	0	0	0	0	0	0	0	0	0	0	0	0	0	0	0	0	0	0	0	0	0	0	0	0	0	0	0	0
GH01	2.15	2009	10	3.13549421592915	-0.375	AMBR	0.005	0	0	0	0	0	0	0	0	0	0	0	0	0	0	0	14	0	0	0	0	0	0	0	0	0	0	0	0	0	0	0	0	0	0	0	0	0	0	0	0	0	0
GH05	1.11	2009	2	3.13549421592915	-0.846153846153846	AMBR	0.005	0	0	0	0	0	0	0	0	0	0	0	0	0	0	0	0	0	0	0	0	0	0	0	0	0	0	0	0	0	0	0	0	0	0	0	0	0	0	0	0	0	0
GH09	0.55	2006	3	3.13549421592915	-0.75	AMBR	0.005	0	0	0	0	0	0	0	0	0	0	0	0	0	0	0	45	0	0	0	0	0	0	0	0	0	0	0	0	0	0	0	0	0	0	0	0	0	0	0	0	0	0
GH12	6.07	2009	27	3.13549421592915	-0.116666666666667	AMBR	0.005	0	0	0	0	0	0	0	0	0	0	0	0	0	0	0	0	0	0	0	0	0	0	0	0	0	0	0	0	0	0	0	0	0	0	0	0	0	0	0	0	0	0
GH12	6.07	2009	28	3.13549421592915	-0.1	AMBR	0.02	1	0	0	0	0	0	0	0	0	0	0	0	0	0	0	0	0	0	2	0	0	0	0	0	0	0	0	0	0	0	0	0	0	0	0	0	0	0	0	0	0	0
GH13	1.155	2009	1	3.13549421592915	-0.928571428571429	AMBR	0.005	0	0	0	0	0	0	0	0	0	0	0	0	0	0	0	0	0	0	0	0	0	0	0	0	0	0	0	0	0	0	0	0	0	0	0	0	0	0	0	0	0	0
GH17	1.61	2009	5	3.13549421592915	-0.75	AMBR	0.005	0	0	0	0	0	0	0	0	0	0	0	0	0	0	0	50	0	0	0	0	0	0	0	0	0	0	0	0	0	0	0	0	0	0	0	0	0	0	0	0	0	0
GH18	1.545	2006	4	3.13549421592915	-0.6	AMBR	0.25	1	0	0	0	0	0	0	0	0	0	0	0	0	0	0	15	0	25	0	0	0	0	0	0	0	0	0	0	0	0	0	0	0	0	0	0	0	0	0	0	0	0
IREDALE43	0.295	2009	3	3.13549421592915	-0.571428571428571	AMAR	0.05	1	0	14	0	5	0	0	0	0	0	0	0	0	0	0	0	0	0	0	0	0	0	0	0	0	0	0	0	0	0	0	0	0	0	0	0	0	0	0	0	0	0
KIM44	0.61	2009	12	3.13549421592915	-0.2	AMBR	0.9	2	0	0	0	75	0	0	0	0	0	0	0	0	0	0	0	0	15	0	0	0	0	0	0	0	0	0	0	0	0	0	0	0	0	0	0	0	0	0	0	0	0
LB01	2.675	2009	15	3.13549421592915	0.333333333333333	AMBR	0.65	6	0	0	0	5	0	0	0	0	0	0	0	0	1	0	25	0	0	0	0	0	0	0	0	40	0	20	20	0	0	0	0	0	0	0	0	0	0	0	0	0	0
LB02	3.96	2009	19	3.13549421592915	0.5	AMBR	0.005	0	0	0	0	0	0	0	0	0	0	0	0	0	0	0	35	0	0	0	0	0	0	0	0	0	0	0	0	0	0	0	0	0	0	0	0	0	0	0	0	0	0
LB03	5.06	2009	16	3.13549421592915	0.5	AMBR	0.005	0	0	0	0	0	0	0	0	0	0	0	0	0	0	0	27	0	0	0	0	0	0	0	0	0	0	0	0	0	0	0	0	0	0	0	0	0	0	0	0	0	0
LB05	3.775	2009	15	3.13549421592915	0.4	AMBR	0.005	1	0	0	0	0	0	0	0	0	0	0	0	0	0	0	80	0	0	0	0	0	0	0	0	0	0	0	0	2	0	0	0	0	0	0	0	0	0	0	0	0	0
LB05A	3.815	2009	10	3.13549421592915	-0.0909090909090909	AMBR	0.005	0	0	0	0	0	0	0	0	0	0	0	0	0	0	0	53	0	0	0	0	0	0	0	0	0	0	0	0	0	0	0	0	0	0	0	0	0	0	0	0	0	0
LB06	2.695	2009	12	3.13549421592915	-0.0769230769230769	AMBR	0.005	0	0	0	0	0	0	0	0	0	0	0	0	0	0	0	37	0	0	0	0	0	0	0	0	0	0	0	0	0	0	0	0	0	0	0	0	0	0	0	0	0	0
LB08	3.875	2009	16	3.13549421592915	1	AMBR	0.005	0	0	0	0	0	0	0	0	0	0	0	0	0	0	0	18	0	0	0	0	0	0	0	0	0	0	0	0	0	0	0	0	0	0	0	0	0	0	0	0	0	0
LB09	5.28	2009	17	3.13549421592915	1	AMBR	0.65	1	0	0	0	0	0	0	0	0	0	0	0	0	0	0	25	0	0	0	0	0	0	0	0	0	0	40	0	0	0	0	0	0	0	0	0	0	0	0	0	0	0
LB11	3.51	2009	13	3.13549421592915	0.666666666666667	AMBR	0.02	1	0	0	0	2	0	0	0	0	0	0	0	0	0	0	33	0	0	0	0	0	0	0	0	0	0	0	0	0	0	0	0	0	0	0	0	0	0	0	0	0	0
LB12	2.23	2009	14	3.13549421592915	0.5	AMBR	0.05	1	0	0	0	0	0	0	0	0	0	0	0	0	0	0	100	0	5	0	0	0	0	0	0	0	0	0	0	0	0	0	0	0	0	0	0	0	0	0	0	0	0
LB35	4.785	2009	13	3.13549421592915	0.777777777777778	AMBR	0.1	1	0	0	0	0	0	0	0	0	0	0	0	0	0	0	100	0	10	0	0	0	0	0	0	0	0	0	0	0	0	0	0	0	0	0	0	0	0	0	0	0	0
LBP05	4.8	2009	12	3.13549421592915	0.0833333333333333	AMBR	0.005	0	0	0	0	0	0	0	0	0	0	0	0	0	0	0	4	0	0	0	0	0	0	0	0	0	0	0	0	0	0	0	0	0	0	0	0	0	0	0	0	0	0
LBP06	4.625	2009	14	3.13549421592915	0.1	AMBR	0.005	0	0	0	0	0	0	0	0	0	0	0	0	0	0	0	40	0	0	0	0	0	0	0	0	0	0	0	0	0	0	0	0	0	0	0	0	0	0	0	0	0	0
LBP07	4.325	2009	15	3.13549421592915	0.4	AMBR	0.005	0	0	0	0	0	0	0	0	0	0	0	0	0	0	0	8	0	0	0	0	0	0	0	0	0	0	0	0	0	0	0	0	0	0	0	0	0	0	0	0	0	0
LBP08	3.79	2009	14	3.13549421592915	-0.333333333333333	AMBR	0.005	0	0	0	0	0	0	0	0	0	0	0	0	0	0	0	70	0	0	0	0	0	0	0	0	0	0	0	0	0	0	0	0	0	0	0	0	0	0	0	0	0	0
PC01	0.27	2006	6	3.13549421592915	-0.454545454545455	AMAR	0.005	0	0	0	0	0	0	0	0	0	0	0	0	0	0	0	0	0	0	0	0	0	0	0	0	0	0	0	0	0	0	0	0	0	0	0	0	0	0	0	0	0	0
RILEA45	3.035	2009	15	3.13549421592915	-0.0625	AMBR	0.07	2	0	0	0	5	0	0	0	0	0	0	0	0	0	0	82	0	2	0	0	0	0	0	0	0	0	0	0	0	0	0	0	0	0	0	0	0	0	0	0	0	0
SB03	1.87	2009	11	3.13549421592915	0	AMAR	0.4	2	0	40	0	15	0	0	0	0	0	0	0	0	0	0	0	0	25	0	0	0	0	0	0	0	0	0	0	0	0	0	0	0	0	0	0	0	0	0	0	0	0
BANNR03	0.725	2009	7	3.17805383034795	0.666666666666667	AMAR	0.005	0	0	4	0	0	0	0	0	0	0	0	0	0	0	0	0	0	0	0	0	0	0	0	0	0	0	0	0	0	0	0	0	0	0	0	0	0	0	0	0	0	0
GH01	2.15	2009	11	3.17805383034795	-0.3125	AMBR	0.005	0	0	0	0	0	0	0	0	0	0	0	0	0	0	0	13	0	0	0	0	0	0	0	0	0	0	0	0	0	0	0	0	0	0	0	0	0	0	0	0	0	0
GH12	6.07	2009	29	3.17805383034795	-0.0833333333333333	AMBR	0.005	0	0	0	0	0	0	0	0	0	0	0	0	0	0	0	0	0	0	0	0	0	0	0	0	0	0	0	0	0	0	0	0	0	0	0	0	0	0	0	0	0	0
LB01	2.675	2009	16	3.17805383034795	0.5	AMBR	0.23	3	0	0	1	0	0	0	0	0	5	0	0	0	0	0	90	0	0	0	0	0	0	0	0	3	0	0	0	0	0	0	0	0	0	0	0	0	0	0	0	0	0
LB02	3.96	2009	20	3.17805383034795	0.6	AMBR	0.005	0	0	0	0	0	0	0	0	0	0	0	0	0	0	0	90	0	0	0	0	0	0	0	0	0	0	0	0	0	0	0	0	0	0	0	0	0	0	0	0	0	0
LB03	5.06	2009	17	3.17805383034795	0.625	AMBR	0.005	0	0	0	0	0	0	0	0	0	0	0	0	0	0	0	90	0	0	0	0	0	0	0	0	0	0	0	0	0	0	0	0	0	0	0	0	0	0	0	0	0	0
LB05	3.775	2009	16	3.17805383034795	0.6	AMBR	0.005	1	0	0	0	0	0	0	0	0	0	0	0	0	0	0	95	0	0	0	0	0	0	0	0	0	0	0	0	3	0	0	0	0	0	0	0	0	0	0	0	0	0
LB05A	3.815	2009	11	3.17805383034795	0	AMBR	0.005	0	0	0	0	0	0	0	0	0	0	0	0	0	0	0	60	0	0	0	0	0	0	0	0	0	0	0	0	0	0	0	0	0	0	0	0	0	0	0	0	0	0
LB06	2.695	2009	13	3.17805383034795	0	AMBR	0.03	1	0	0	0	3	0	0	0	0	0	0	0	0	0	0	70	0	0	0	0	0	0	0	0	0	0	0	0	0	0	0	0	0	0	0	0	0	0	0	0	0	0
LB1020	3.08	2009	13	3.17805383034795	0.142857142857143	AMBR	0.28	2	0	0	0	3	0	0	0	0	0	0	0	0	0	0	100	0	15	0	0	0	0	0	0	0	0	0	0	0	0	0	0	0	0	0	0	0	0	0	0	0	0
LB11	3.51	2009	14	3.17805383034795	0.777777777777778	AMBR	0.005	0	0	0	0	0	0	0	0	0	0	0	0	0	0	0	35	0	0	0	0	0	0	0	0	0	0	0	0	0	0	0	0	0	0	0	0	0	0	0	0	0	0
LB35	4.785	2009	14	3.17805383034795	0.888888888888889	AMBR	0.04	1	0	0	0	0	0	0	0	0	0	0	0	0	0	0	95	0	2	0	0	0	0	0	0	0	0	0	0	0	0	0	0	0	0	0	0	0	0	0	0	0	0
LBP05	4.8	2009	13	3.17805383034795	0.166666666666667	AMBR	0.005	0	0	0	0	0	0	0	0	0	0	0	0	0	0	0	40	0	0	0	0	0	0	0	0	0	0	0	0	0	0	0	0	0	0	0	0	0	0	0	0	0	0
LBP06	4.625	2009	15	3.17805383034795	0.2	AMBR	0.005	0	0	0	0	0	0	0	0	0	0	0	0	0	0	0	60	0	0	0	0	0	0	0	0	0	0	0	0	0	0	0	0	0	0	0	0	0	0	0	0	0	0
LBP07	4.325	2009	16	3.17805383034795	0.466666666666667	AMBR	0.005	0	0	0	0	0	0	0	0	0	0	0	0	0	0	0	18	0	0	0	0	0	0	0	0	0	0	0	0	0	0	0	0	0	0	0	0	0	0	0	0	0	0
LBP08	3.79	2009	15	3.17805383034795	-0.285714285714286	AMBR	0.01	0	0	0	0	0	0	0	0	0	0	0	0	0	0	0	45	0	0	0	0	0	0	0	0	0	0	0	0	0	0	0	0	0	0	0	0	0	0	0	0	0	0
BANNR01	0.24	2009	5	3.2188758248682	-0.615384615384615	AMAR	0.005	0	0	25	0	0	0	0	0	0	0	0	0	0	0	0	0	0	0	0	0	0	0	0	0	0	0	0	0	0	0	0	0	0	0	0	0	0	0	0	0	0	0
FS02	0.225	2009	9	3.2188758248682	0.2	AMAR	0.33	3	0	14	0	18	0	0	0	0	0	0	0	0	0	0	0	30	15	0	0	0	0	0	0	0	0	0	0	0	0	0	0	0	0	0	0	0	0	0	0	0	0
GH05	1.11	2009	3	3.2188758248682	-0.769230769230769	AMBR	0.005	0	0	0	0	0	0	0	0	0	0	0	0	0	0	0	0	0	0	0	0	0	0	0	0	0	0	0	0	0	0	0	0	0	0	0	0	0	0	0	0	0	0
GH12	6.07	2009	30	3.2188758248682	-0.0666666666666667	AMBR	0.005	0	0	0	0	0	0	0	0	0	0	0	0	0	0	0	0	0	0	0	0	0	0	0	0	0	0	0	0	0	0	0	0	0	0	0	0	0	0	0	0	0	0
GH12	6.07	2009	31	3.2188758248682	-0.05	AMBR	0.005	0	0	0	0	0	0	0	0	0	0	0	0	0	0	0	0	0	0	0	0	0	0	0	0	0	0	0	0	0	0	0	0	0	0	0	0	0	0	0	0	0	0
GH13	1.155	2009	2	3.2188758248682	-0.857142857142857	AMBR	0.005	0	0	0	0	0	0	0	0	0	0	0	0	0	0	0	0	0	0	0	0	0	0	0	0	0	0	0	0	0	0	0	0	0	0	0	0	0	0	0	0	0	0
GH17	1.61	2006	7	3.2188758248682	-0.588235294117647	AMBR	0.1	1	0	0	0	0	0	0	0	0	0	0	0	0	0	0	80	0	0	0	0	0	0	0	0	0	0	0	0	0	0	0	0	0	0	0	0	0	0	0	0	0	0
GH17	1.61	2009	6	3.2188758248682	-0.7	AMBR	0.005	0	0	0	0	0	0	0	0	0	0	0	0	0	0	0	65	0	0	0	0	0	0	0	0	0	0	0	0	0	0	0	0	0	0	0	0	0	0	0	0	0	0
LB01	2.675	2009	17	3.2188758248682	0.666666666666667	AMBR	0.05	2	0	0	1	5	0	0	0	0	0	0	0	0	0	0	95	0	0	0	0	0	0	0	0	0	0	0	0	0	0	0	0	0	0	0	0	0	0	0	0	0	0
LB03	5.06	2009	18	3.2188758248682	0.75	AMBR	0.01	1	0	0	0	0	0	0	0	0	0	0	0	0	0	0	55	0	0	0	0	0	0	0	0	1	0	0	0	0	0	0	0	0	0	0	0	0	0	0	0	0	0
LB05	3.775	2009	17	3.2188758248682	0.8	AMBR	0.05	2	0	0	0	0	0	0	0	0	0	0	0	0	0	0	100	0	0	0	0	0	0	0	0	5	0	0	0	3	0	0	0	0	0	0	0	0	0	0	0	0	0
LB05A	3.815	2009	12	3.2188758248682	0.166666666666667	AMBR	0.005	0	0	0	0	0	0	0	0	0	0	0	0	0	0	0	57	0	0	0	0	0	0	0	0	0	0	0	0	0	0	0	0	0	0	0	0	0	0	0	0	0	0
LB1020	3.08	2009	14	3.2188758248682	0.285714285714286	AMBR	0.11	2	0	0	0	3	0	0	0	0	0	0	0	0	0	0	100	0	8	0	0	0	0	0	0	0	0	0	0	0	0	0	0	0	0	0	0	0	0	0	0	0	0
LB11	3.51	2009	15	3.2188758248682	0.888888888888889	AMBR	0.03	1	0	0	0	0	0	0	0	0	0	0	0	0	0	0	75	0	0	0	0	0	0	0	0	3	0	0	0	0	0	0	0	0	0	0	0	0	0	0	0	0	0
LB12	2.23	2009	15	3.2188758248682	1	AMBR	0.15	1	0	0	0	0	0	0	0	0	0	0	0	0	0	0	0	0	15	0	0	0	0	0	0	0	0	0	0	0	0	0	0	0	0	0	0	0	0	0	0	0	0
LB35	4.785	2009	15	3.2188758248682	1	AMBR	0.12	3	0	0	0	0	0	0	0	0	0	0	0	0	1	0	95	0	4	0	0	0	0	0	0	5	0	0	0	0	0	0	0	0	0	0	0	0	0	0	0	0	0
LBP05	4.8	2009	14	3.2188758248682	0.25	AMBR	0.05	1	0	0	0	5	0	0	0	0	0	0	0	0	0	0	8	0	0	0	0	0	0	0	0	0	0	0	0	0	0	0	0	0	0	0	0	0	0	0	0	0	0
LBP06	4.625	2009	16	3.2188758248682	0.3	AMBR	0.005	1	0	0	0	0	0	0	0	0	0	0	0	0	8	0	43	0	0	0	0	0	0	0	0	0	0	0	0	0	0	0	0	0	0	0	0	0	0	0	0	0	0
LBP07	4.325	2009	17	3.2188758248682	0.533333333333333	AMBR	0.005	0	0	0	0	0	0	0	0	0	0	0	0	0	0	0	10	0	0	0	0	0	0	0	0	0	0	0	0	0	0	0	0	0	0	0	0	0	0	0	0	0	0
LBP08	3.79	2009	16	3.2188758248682	-0.238095238095238	AMBR	0.005	0	0	0	0	0	0	0	0	0	0	0	0	0	0	0	20	0	0	0	0	0	0	0	0	0	0	0	0	0	0	0	0	0	0	0	0	0	0	0	0	0	0
RILEA45	3.035	2009	16	3.2188758248682	0	AMBR	0.23	2	0	0	0	13	0	0	0	0	0	0	0	0	0	0	95	0	10	0	0	0	0	0	0	0	0	0	0	0	0	0	0	0	0	0	0	0	0	0	0	0	0
SB03	1.87	2009	12	3.2188758248682	0.2	AMAR	0.75	2	0	75	0	5	0	0	0	0	0	0	0	0	0	0	0	0	70	0	0	0	0	0	0	0	0	0	0	0	0	0	0	0	0	0	0	0	0	0	0	0	0
TKNR04	0.58	2009	8	3.2188758248682	-0.272727272727273	AMAR	0.3	1	0	85	0	0	0	0	0	0	0	0	0	0	0	0	0	0	30	0	0	0	0	0	0	0	0	0	0	0	0	0	0	0	0	0	0	0	0	0	0	0	0
DONR06	0.205	2009	9	3.25809653802148	-0.1	AMAR	0.47	2	0	76	0	45	0	0	0	0	0	0	0	0	0	0	0	0	2	0	0	0	0	0	0	0	0	0	0	0	0	0	0	0	0	0	0	0	0	0	0	0	0
GH01	2.15	2006	7	3.25809653802148	-0.5	AMBR	0.005	0	0	0	0	0	0	0	0	0	0	0	0	0	0	0	0	0	0	0	0	0	0	0	0	0	0	0	0	0	0	0	0	0	0	0	0	0	0	0	0	0	0
GH01	2.15	2009	12	3.25809653802148	-0.25	AMBR	0.005	0	0	0	0	0	0	0	0	0	0	0	0	0	0	0	13	0	0	0	0	0	0	0	0	0	0	0	0	0	0	0	0	0	0	0	0	0	0	0	0	0	0
GH09	0.55	2006	4	3.25809653802148	-0.7	AMBR	0.005	0	0	0	0	0	0	0	0	0	0	0	0	0	0	0	90	0	0	0	0	0	0	0	0	0	0	0	0	0	0	0	0	0	0	0	0	0	0	0	0	0	0
GH09	0.55	2009	5	3.25809653802148	-0.705882352941177	AMBR	0.005	0	0	0	0	0	0	0	0	0	0	0	0	0	0	0	65	0	0	0	0	0	0	0	0	0	0	0	0	0	0	0	0	0	0	0	0	0	0	0	0	0	0
GH12	6.07	2009	32	3.25809653802148	-0.0333333333333333	AMBR	0.005	0	0	0	0	0	0	0	0	0	0	0	0	0	0	0	0	0	0	0	0	0	0	0	0	0	0	0	0	0	0	0	0	0	0	0	0	0	0	0	0	0	0
IREDALE43	0.295	2009	4	3.25809653802148	-0.428571428571429	AMAR	0.6	2	0	45	0	35	0	0	0	0	0	0	0	0	0	0	0	0	25	0	0	0	0	0	0	0	0	0	0	0	0	0	0	0	0	0	0	0	0	0	0	0	0
KIM44	0.61	2009	13	3.25809653802148	-0.133333333333333	AMBR	0.99	2	0	0	0	75	0	0	0	0	0	0	0	0	0	0	0	0	25	0	0	0	0	0	0	0	0	0	0	0	0	0	0	0	0	0	0	0	0	0	0	0	0
LB02	3.96	2009	21	3.25809653802148	0.7	AMBR	0.02	4	0	0	0	0	0	0	0	0	0	0	0	0	0	0	70	0	0	0	0	0	0	0	0	0	0	2	3	2	0	0	0	0	0	0	0	0	0	0	0	0	0
LB03	5.06	2009	19	3.25809653802148	0.875	AMBR	0.005	0	0	0	0	0	0	0	0	0	0	0	0	0	0	0	60	0	0	0	0	0	0	0	0	0	0	0	0	0	0	0	0	0	0	0	0	0	0	0	0	0	0
LB05	3.775	2009	18	3.25809653802148	1	AMBR	0.4	3	0	0	0	0	0	0	0	0	0	0	0	0	3	0	20	0	0	0	0	0	0	0	0	0	0	25	0	4	0	0	0	0	0	0	0	0	0	0	0	0	0
LB05A	3.815	2009	13	3.25809653802148	0.333333333333333	AMBR	0.25	1	0	0	0	0	0	0	0	0	0	0	0	0	0	0	45	0	0	0	0	0	0	0	0	0	0	0	0	0	0	0	0	0	25	0	0	0	0	0	0	0	0
LB06	2.695	2009	14	3.25809653802148	0.166666666666667	AMBR	0.1	1	0	0	0	0	0	0	0	0	0	0	0	0	0	0	80	0	10	0	0	0	0	0	0	0	0	0	0	0	0	0	0	0	0	0	0	0	0	0	0	0	0
LB1020	3.08	2009	15	3.25809653802148	0.428571428571429	AMBR	0.005	0	0	0	0	0	0	0	0	0	0	0	0	0	0	0	95	0	0	0	0	0	0	0	0	0	0	0	0	0	0	0	0	0	0	0	0	0	0	0	0	0	0
LB11	3.51	2009	16	3.25809653802148	1	AMBR	0.08	2	0	0	0	0	0	0	0	0	3	0	0	0	0	0	95	0	5	0	0	0	0	0	0	0	0	0	0	0	0	0	0	0	0	0	0	0	0	0	0	0	0
LBP05	4.8	2009	15	3.25809653802148	0.333333333333333	AMBR	0.005	0	0	0	0	0	0	0	0	0	0	0	0	0	0	0	35	0	0	0	0	0	0	0	0	0	0	0	0	0	0	0	0	0	0	0	0	0	0	0	0	0	0
LBP06	4.625	2009	17	3.25809653802148	0.4	AMBR	0.005	1	0	0	0	0	0	0	0	0	0	0	0	0	3	0	16	0	0	0	0	0	0	0	0	0	0	0	0	0	0	0	0	0	0	0	0	0	0	0	0	0	0
LBP07	4.325	2009	18	3.25809653802148	0.6	AMBR	0.05	1	0	0	0	5	0	0	0	0	0	0	0	0	0	0	15	0	0	0	0	0	0	0	0	0	0	0	0	0	0	0	0	0	0	0	0	0	0	0	0	0	0
PC01	0.27	2009	6	3.25809653802148	-0.454545454545455	AMAR	0.005	0	0	0.5	0	0	0	0	0	0	0	0	0	0	0	0	0	0	0	0	0	0	0	0	0	0	0	0	0	0	0	0	0	0	0	0	0	0	0	0	0	0	0
RILEA45	3.035	2009	17	3.25809653802148	0.25	AMBR	0.12	2	0	0	0	9	0	0	0	0	0	0	0	0	0	0	38	0	3	0	0	0	0	0	0	0	0	0	0	0	0	0	0	0	0	0	0	0	0	0	0	0	0
BANNR03	0.725	2009	8	3.29583686600433	1	AMAR	0.005	2	0	5	10	0	0	0	0	0	0	0	0	0	2	0	0	0	0	0	0	0	0	0	0	0	0	0	0	0	0	0	0	0	0	0	0	0	0	0	0	0	0
GH01	2.15	2009	13	3.29583686600433	-0.1875	AMBR	0.005	0	0	0	0	0	0	0	0	0	0	0	0	0	0	0	24	0	0	0	0	0	0	0	0	0	0	0	0	0	0	0	0	0	0	0	0	0	0	0	0	0	0
GH05	1.11	2009	4	3.29583686600433	-0.692307692307692	AMBR	0.005	0	0	0	0	0	0	0	0	0	0	0	0	0	0	0	0	0	0	0	0	0	0	0	0	0	0	0	0	0	0	0	0	0	0	0	0	0	0	0	0	0	0
GH12	6.07	2009	33	3.29583686600433	-0.0166666666666667	AMBR	0.05	1	0	0	0	5	0	0	0	0	0	0	0	0	0	0	5	0	0	0	0	0	0	0	0	0	0	0	0	0	0	0	0	0	0	0	0	0	0	0	0	0	0
GH17	1.61	2006	8	3.29583686600433	-0.529411764705882	AMBR	0.1	1	0	0	0	0	0	0	0	0	0	0	0	0	0	0	60	0	10	0	0	0	0	0	0	0	0	0	0	0	0	0	0	0	0	0	0	0	0	0	0	0	0
GH82	1.686666667	2006	4	3.29583686600433	-0.555555555555556	AMBR	0.005	0	0	0	0	0	0	0	0	0	0	0	0	0	0	0	30	0	0	0	0	0	0	0	0	0	0	0	0	0	0	0	0	0	0	0	0	0	0	0	0	0	0
LB01	2.675	2009	18	3.29583686600433	0.833333333333333	AMBR	0.3	3	0	0	2	15	0	0	0	0	0	0	0	0	0	0	75	0	5	0	0	0	0	0	0	0	0	0	0	0	0	0	0	0	0	0	0	0	0	0	0	0	0
LB02	3.96	2009	22	3.29583686600433	0.8	AMBR	0.18	5	0	0	8	0	0	0	0	0	3	0	0	0	1	0	45	0	0	0	0	0	0	0	0	10	0	0	0	1	0	0	0	0	0	0	0	0	0	0	0	0	0
LB03	5.06	2009	20	3.29583686600433	1	AMBR	0.005	1	0	0	2	0	0	0	0	0	0	0	0	0	0	0	100	0	0	0	0	0	0	0	0	0	0	0	0	0	0	0	0	0	0	0	0	0	0	0	0	0	0
LB05A	3.815	2009	14	3.29583686600433	0.5	AMBR	0.02	1	0	0	0	0	0	0	0	0	0	0	0	0	0	0	40	0	2	0	0	0	0	0	0	0	0	0	0	0	0	0	0	0	0	0	0	0	0	0	0	0	0
LB06	2.695	2009	15	3.29583686600433	0.333333333333333	AMBR	0.04	2	0	0	0	3	0	0	0	0	0	0	0	0	0	0	100	0	1	0	0	0	0	0	0	0	0	0	0	0	0	0	0	0	0	0	0	0	0	0	0	0	0
LB1020	3.08	2009	16	3.29583686600433	0.571428571428571	AMBR	0.85	3	0	0	0	0	0	0	0	0	5	0	0	0	0	0	100	0	10	0	0	0	0	0	0	0	0	0	0	3	0	0	0	0	0	0	0	0	0	0	0	0	0
LB14	2.46	2009	0	3.29583686600433	-1	AMBR	0.005	0	0	0	0	0	0	0	0	0	0	0	0	0	0	0	0	0	0	0	0	0	0	0	0	0	0	0	0	0	0	0	0	0	0	0	0	0	0	0	0	0	0
LBP05	4.8	2009	16	3.29583686600433	0.416666666666667	AMBR	0.005	0	0	0	0	0	0	0	0	0	0	0	0	0	0	0	8	0	0	0	0	0	0	0	0	0	0	0	0	0	0	0	0	0	0	0	0	0	0	0	0	0	0
LBP06	4.625	2009	18	3.29583686600433	0.5	AMBR	0.005	1	0	0	0	0	0	0	0	0	0	0	0	0	0.5	0	27	0	0	0	0	0	0	0	0	0	0	0	0	0	0	0	0	0	0	0	0	0	0	0	0	0	0
LBP07	4.325	2009	19	3.29583686600433	0.666666666666667	AMBR	0.005	0	0	0	0	0	0	0	0	0	0	0	0	0	0	0	5.5	0	0	0	0	0	0	0	0	0	0	0	0	0	0	0	0	0	0	0	0	0	0	0	0	0	0
LBP08	3.79	2009	17	3.29583686600433	-0.19047619047619	AMBR	0.005	0	0	0	0	0	0	0	0	0	0	0	0	0	0	0	60	0	0	0	0	0	0	0	0	0	0	0	0	0	0	0	0	0	0	0	0	0	0	0	0	0	0
RILEA45	3.035	2009	18	3.29583686600433	0.5	AMBR	0.11	2	0	0	0	3	0	0	0	0	0	0	0	0	0	0	8	0	8	0	0	0	0	0	0	0	0	0	0	0	0	0	0	0	0	0	0	0	0	0	0	0	0
SB03	1.87	2009	13	3.29583686600433	0.4	AMAR	0.6	2	0	35	0	30	0	0	0	0	0	0	0	0	0	0	0	0	30	0	0	0	0	0	0	0	0	0	0	0	0	0	0	0	0	0	0	0	0	0	0	0	0
SILT03	0.18	2009	9	3.29583686600433	1	AMAR	0.99	3	0	0	0	100	0	0	0	0	3	0	0	0	0	0	0	0	5	0	0	0	0	0	0	0	0	0	0	0	0	0	0	0	0	0	0	0	0	0	0	0	0
FS02	0.225	2009	10	3.3322045101752	0.4	AMAR	0.5	3	0	0	0	30	0	0	0	0	0	0	0	0	0	0	0	23	20	0	0	0	0	0	0	0	0	0	0	0	0	0	0	0	0	0	0	0	0	0	0	0	0
GH12	6.07	2009	34	3.3322045101752	0	AMBR	0.02	1	0	0	0	2	0	0	0	0	0	0	0	0	0	0	10	0	0	0	0	0	0	0	0	0	0	0	0	0	0	0	0	0	0	0	0	0	0	0	0	0	0
GH12	6.07	2009	35	3.3322045101752	0.2	AMBR	0.005	0	0	0	0	0	0	0	0	0	0	0	0	0	0	0	18	0	0	0	0	0	0	0	0	0	0	0	0	0	0	0	0	0	0	0	0	0	0	0	0	0	0
GH13	1.155	2009	3	3.3322045101752	-0.785714285714286	AMBR	0.005	0	0	0	0	0	0	0	0	0	0	0	0	0	0	0	0	0	0	0	0	0	0	0	0	0	0	0	0	0	0	0	0	0	0	0	0	0	0	0	0	0	0
GH17	1.61	2009	7	3.3322045101752	-0.65	AMBR	0.005	0	0	0	0	0	0	0	0	0	0	0	0	0	0	0	5	0	0	0	0	0	0	0	0	0	0	0	0	0	0	0	0	0	0	0	0	0	0	0	0	0	0
GH18	1.545	2006	5	3.3322045101752	-0.5	AMBR	0.4	2	0	0	0	0	0	0	0	0	35	0	0	0	0	0	30	0	5	0	0	0	0	0	0	0	0	0	0	0	0	0	0	0	0	0	0	0	0	0	0	0	0
LB01	2.675	2009	19	3.3322045101752	1	AMBR	0.15	1	0	0	10	0	0	0	0	0	0	0	0	0	0	0	95	0	0	0	0	0	0	0	0	0	0	0	0	0	0	0	0	0	0	0	0	0	0	0	0	0	0
LB02	3.96	2009	23	3.3322045101752	0.9	AMBR	0.23	5	0	0	30	0	0	0	0	0	3	0	0	0	1	0	40	0	0	0	0	0	0	0	0	10	0	0	0	3	0	0	0	0	0	0	0	0	0	0	0	0	0
LB14	2.46	2009	1	3.3322045101752	-0.916666666666667	AMBR	0.005	0	0	0	0	0	0	0	0	0	0	0	0	0	0	0	0	0	0	0	0	0	0	0	0	0	0	0	0	0	0	0	0	0	0	0	0	0	0	0	0	0	0
LBP05	4.8	2009	17	3.3322045101752	0.5	AMBR	0.005	0	0	0	0	0	0	0	0	0	0	0	0	0	0	0	20	0	0	0	0	0	0	0	0	0	0	0	0	0	0	0	0	0	0	0	0	0	0	0	0	0	0
LBP05	4.8	2009	18	3.3322045101752	0.583333333333333	AMBR	0.005	0	0	0	0	0	0	0	0	0	0	0	0	0	0	0	20	0	0	0	0	0	0	0	0	0	0	0	0	0	0	0	0	0	0	0	0	0	0	0	0	0	0
LBP06	4.625	2009	19	3.3322045101752	0.6	AMBR	0.005	0	0	0	0	0	0	0	0	0	0	0	0	0	0	0	9	0	0	0	0	0	0	0	0	0	0	0	0	0	0	0	0	0	0	0	0	0	0	0	0	0	0
LBP07	4.325	2009	20	3.3322045101752	0.733333333333333	AMBR	0.005	0	0	0	0	0	0	0	0	0	0	0	0	0	0	0	68	0	0	0	0	0	0	0	0	0	0	0	0	0	0	0	0	0	0	0	0	0	0	0	0	0	0
LBP08	3.79	2009	18	3.3322045101752	-0.142857142857143	AMBR	0.01	1	0	0	0	0	0	0	0	0	1	0	0	0	0	0	100	0	0	0	0	0	0	0	0	0	0	0	0	0	0	0	0	0	0	0	0	0	0	0	0	0	0
PC01	0.27	2006	7	3.3322045101752	-0.363636363636364	AMAR	0.005	0	0	70	0	0	0	0	0	0	0	0	0	0	0	0	0	0	0	0	0	0	0	0	0	0	0	0	0	0	0	0	0	0	0	0	0	0	0	0	0	0	0
RILEA45	3.035	2009	19	3.3322045101752	0.75	AMBR	0.2	2	0	0	0	18	0	0	0	0	0	0	0	0	0	0	11	0	2	0	0	0	0	0	0	0	0	0	0	0	0	0	0	0	0	0	0	0	0	0	0	0	0
GH01	2.15	2006	8	3.36729582998647	-0.428571428571429	AMBR	0.005	1	40	0	0	0	0	0	20	0	0	0	0	0	0	0	5	0	0	0	0	0	0	0	0	0	0	0	0	0	0	0	0	0	0	0	0	0	0	0	0	0	0
GH01	2.15	2009	14	3.36729582998647	-0.125	AMBR	0.02	1	0	0	0	0	0	0	0	0	2	0	0	0	0	0	18	0	0	0	0	0	0	0	0	0	0	0	0	0	0	0	0	0	0	0	0	0	0	0	0	0	0
GH09	0.55	2006	5	3.36729582998647	-0.65	AMBR	0.005	0	0	0	0	0	0	0	0	0	0	0	0	0	0	0	95	0	0	0	0	0	0	0	0	0	0	0	0	0	0	0	0	0	0	0	0	0	0	0	0	0	0
GH09	0.55	2009	6	3.36729582998647	-0.647058823529412	AMBR	0.005	0	0	0	0	0	0	0	0	0	0	0	0	0	0	0	55	0	0	0	0	0	0	0	0	0	0	0	0	0	0	0	0	0	0	0	0	0	0	0	0	0	0
GH12	6.07	2009	36	3.36729582998647	0.4	AMBR	0.005	1	0	0	0	0	0	0	0	0	0	0	0	0	0	0	27	0	0	0	0	0	0	0	0	0.5	0	0	0	0	0	0	0	0	0	0	0	0	0	0	0	0	0
GH17	1.61	2006	9	3.36729582998647	-0.470588235294118	AMBR	0.1	2	0	0	0	0	0	0	0	0	5	0	0	0	0	0	60	0	0	0	0	0	0	0	0	5	0	0	0	0	0	0	0	0	0	0	0	0	0	0	0	0	0
IREDALE43	0.295	2009	5	3.36729582998647	-0.285714285714286	AMAR	0.8	1	0	75	0	80	0	0	0	0	0	0	0	0	0	0	0	0	0	0	0	0	0	0	0	0	0	0	0	0	0	0	0	0	0	0	0	0	0	0	0	0	0
KIM44	0.61	2009	14	3.36729582998647	-0.0666666666666667	AMBR	0.99	2	0	0	0	95	0	0	0	0	0	0	0	0	0	0	0	0	20	0	0	0	0	0	0	0	0	0	0	0	0	0	0	0	0	0	0	0	0	0	0	0	0
LB02	3.96	2009	24	3.36729582998647	1	AMBR	0.2	3	0	0	0	0	0	0	0	0	0	0	0	0	1	0	35	0	0	0	0	0	0	0	0	5	0	0	0	5	0	0	0	0	0	0	0	0	0	0	0	0	0
LB05A	3.815	2009	15	3.36729582998647	0.666666666666667	AMBR	0.005	0	0	0	0	0	0	0	0	0	0	0	0	0	0	0	60	0	0	0	0	0	0	0	0	0	0	0	0	0	0	0	0	0	0	0	0	0	0	0	0	0	0
LB06	2.695	2009	16	3.36729582998647	0.5	AMBR	0.15	1	0	0	0	0	0	0	0	0	0	0	0	0	0	0	90	0	5	0	0	0	0	0	0	0	0	0	0	0	0	0	0	0	0	0	0	0	0	0	0	0	0
LB1020	3.08	2009	17	3.36729582998647	0.714285714285714	AMBR	0.04	2	0	0	0	0	0	0	0	0	3	0	0	0	0	0	100	0	1	0	0	0	0	0	0	0	0	0	0	0	0	0	0	0	0	0	0	0	0	0	0	0	0
LBP05	4.8	2009	19	3.36729582998647	0.666666666666667	AMBR	0.005	1	0	0	0	0	0	0	0	0	0	0	0	0	0	0	18	0	0	0	0	0	0	0	0	0	0	0	0	0	0	0	0	0	0	0.5	0	0	0	0	0	0	0
LBP06	4.625	2009	20	3.36729582998647	0.7	AMBR	0.005	0	0	0	0	0	0	0	0	0	0	0	0	0	0	0	29	0	0	0	0	0	0	0	0	0	0	0	0	0	0	0	0	0	0	0	0	0	0	0	0	0	0
LBP06	4.625	2009	21	3.36729582998647	0.8	AMBR	0.04	1	0	0	0	4	0	0	0	0	0	0	0	0	0	0	4	0	0	0	0	0	0	0	0	0	0	0	0	0	0	0	0	0	0	0	0	0	0	0	0	0	0
LBP07	4.325	2009	21	3.36729582998647	0.8	AMBR	0.005	0	0	0	0	0	0	0	0	0	0	0	0	0	0	0	57	0	0	0	0	0	0	0	0	0	0	0	0	0	0	0	0	0	0	0	0	0	0	0	0	0	0
LBP08	3.79	2009	19	3.36729582998647	-0.0952380952380952	AMBR	0.1	1	0	0	0	0	0	0	0	0	0	0	0	0	0	0	75	0	10	0	0	0	0	0	0	0	0	0	0	0	0	0	0	0	0	0	0	0	0	0	0	0	0
RILEA45	3.035	2009	20	3.36729582998647	1	AMBR	0.55	2	0	0	0	40	0	0	0	0	0	0	0	0	0	0	8	0	15	0	0	0	0	0	0	0	0	0	0	0	0	0	0	0	0	0	0	0	0	0	0	0	0
SB03	1.87	2009	14	3.36729582998647	0.6	AMAR	0.45	2	0	95	0	25	0	0	0	0	0	0	0	0	0	0	0	0	20	0	0	0	0	0	0	0	0	0	0	0	0	0	0	0	0	0	0	0	0	0	0	0	0
TKNR04	0.58	2009	9	3.36729582998647	-0.181818181818182	AMAR	0.18	2	0	50	0	13	0	0	0	0	0	0	0	0	0	0	0	0	5	0	0	0	0	0	0	0	0	0	0	0	0	0	0	0	0	0	0	0	0	0	0	0	0
BANNR01	0.24	2009	6	3.40119738166216	-0.538461538461538	AMAR	0.005	0	0	0	0	0	0	0	0	0	0	0	0	0	0	0	0	0	0	0	0	0	0	0	0	0	0	0	0	0	0	0	0	0	0	0	0	0	0	0	0	0	0
GH05	1.11	2009	5	3.40119738166216	-0.615384615384615	AMBR	0.005	0	0	0	0	0	0	0	0	0	0	0	0	0	0	0	0	0	0	0	0	0	0	0	0	0	0	0	0	0	0	0	0	0	0	0	0	0	0	0	0	0	0
GH12	6.07	2009	37	3.40119738166216	0.6	AMBR	0.08	1	0	0	0	0	0	0	0	0	0	0	0	0	0	0	6	0	8	0	0	0	0	0	0	0	0	0	0	0	0	0	0	0	0	0	0	0	0	0	0	0	0
GH12	6.07	2009	38	3.40119738166216	0.8	AMBR	0.03	2	0	0	0	0	0	0	0	0	0	0	0	0	0	0	3	0	1	2	0	0	0	0	0	0	0	0	0	0	0	0	0	0	0	0	0	0	0	0	0	0	0
GH13	1.155	2009	4	3.40119738166216	-0.714285714285714	AMBR	0.005	0	0	0	0	0	0	0	0	0	0	0	0	0	0	0	0	0	0	0	0	0	0	0	0	0	0	0	0	0	0	0	0	0	0	0	0	0	0	0	0	0	0
GH17	1.61	2009	8	3.40119738166216	-0.6	AMBR	0.005	0	0	0	0	0	0	0	0	0	0	0	0	0	0	0	55	0	0	0	0	0	0	0	0	0	0	0	0	0	0	0	0	0	0	0	0	0	0	0	0	0	0
LB05A	3.815	2009	16	3.40119738166216	0.833333333333333	AMBR	0.005	0	0	0	0	0	0	0	0	0	0	0	0	0	0	0	80	0	0	0	0	0	0	0	0	0	0	0	0	0	0	0	0	0	0	0	0	0	0	0	0	0	0
LB06	2.695	2009	17	3.40119738166216	0.666666666666667	AMBR	0.005	0	0	0	0	0	0	0	0	0	0	0	0	0	0	0	100	0	0	0	0	0	0	0	0	0	0	0	0	0	0	0	0	0	0	0	0	0	0	0	0	0	0
LB1020	3.08	2009	18	3.40119738166216	0.857142857142857	AMBR	0.26	2	0	0	0	0	0	0	0	0	1	0	0	0	0	0	95	0	10	0	0	0	0	0	0	0	0	0	0	0	0	0	0	0	0	0	0	0	0	0	0	0	0
LB14	2.46	2009	2	3.40119738166216	-0.833333333333333	AMBR	0.005	0	0	0	0	0	0	0	0	0	0	0	0	0	0	0	0	0	0	0	0	0	0	0	0	0	0	0	0	0	0	0	0	0	0	0	0	0	0	0	0	0	0
LBP05	4.8	2009	20	3.40119738166216	0.75	AMBR	0.005	0	0	0	0	0	0	0	0	0	0	0	0	0	0	0	25	0	0	0	0	0	0	0	0	0	0	0	0	0	0	0	0	0	0	0	0	0	0	0	0	0	0
LBP06	4.625	2009	22	3.40119738166216	0.9	AMBR	0.005	0	0	0	0	0	0	0	0	0	0	0	0	0	0	0	67	0	0	0	0	0	0	0	0	0	0	0	0	0	0	0	0	0	0	0	0	0	0	0	0	0	0
LBP07	4.325	2009	22	3.40119738166216	0.866666666666667	AMBR	0.08	2	0	0	0	6	0	0	0	0	2	0	0	0	0	0	68	0	0	0	0	0	0	0	0	0	0	0	0	0	0	0	0	0	0	0	0	0	0	0	0	0	0
LBP08	3.79	2009	20	3.40119738166216	-0.0476190476190476	AMBR	0.06	2	0	0	0	3	0	0	0	0	3	0	0	0	0	0	45	0	0	0	0	0	0	0	0	0	0	0	0	0	0	0	0	0	0	0	0	0	0	0	0	0	0
FS02	0.225	2009	11	3.43398720448515	0.6	AMAR	0.835	3	0	0	0	83	0	0	0	0	0	0	0	0	0	0	0	30	0.5	0	0	0	0	0	0	0	0	0	0	0	0	0	0	0	0	0	0	0	0	0	0	0	0
GH01	2.15	2009	15	3.43398720448515	-0.0625	AMBR	0.005	1	0	0	0	0	0	0	0	0	0	0	0	0	0	0	65	0	0	0	0	0	0	0	0	0.5	0	0	0	0	0	0	0	0	0	0	0	0	0	0	0	0	0
GH12	6.07	2009	39	3.43398720448515	1	AMBR	0.1	2	0	0	0	0	0	0	0	0	0	0	0	0	0	0	13	0	5	5	0	0	0	0	0	0	0	0	0	0	0	0	0	0	0	0	0	0	0	0	0	0	0
GH82	1.686666667	2006	5	3.43398720448515	-0.444444444444444	AMBR	0.05	1	0	0	0	0	0	0	0	0	0	0	0	0	0	0	40	0	0	0	0	0	0	0	0	0	0	0	0	0	0	0	0	0	0	0	0	0	0	0	0	0	0
KIM44	0.61	2009	15	3.43398720448515	0	AMBR	0.85	2	0	0	0	80	0	0	0	0	0	0	0	0	0	0	20	0	5	0	0	0	0	0	0	0	0	0	0	0	0	0	0	0	0	0	0	0	0	0	0	0	0
LB05A	3.815	2009	17	3.43398720448515	1	AMBR	0.03	1	0	0	0	0	0	0	0	0	0	0	0	0	0	0	90	0	3	0	0	0	0	0	0	0	0	0	0	0	0	0	0	0	0	0	0	0	0	0	0	0	0
LB06	2.695	2009	18	3.43398720448515	0.833333333333333	AMBR	0.03	2	0	0	0	0	0	0	0	0	0	0	0	0	0	0	100	0	3	0	0	0	0	0	0	0	0	0	0	1	0	0	0	0	0	0	0	0	0	0	0	0	0
LB1020	3.08	2009	19	3.43398720448515	1	AMBR	0.48	3	0	0	0	20	0	0	0	0	3	0	0	0	0	0	95	0	10	0	0	0	0	0	0	0	0	0	0	0	0	0	0	0	0	0	0	0	0	0	0	0	0
LBP05	4.8	2009	21	3.43398720448515	0.833333333333333	AMBR	0.005	0	0	0	0	0	0	0	0	0	0	0	0	0	0	0	14	0	0	0	0	0	0	0	0	0	0	0	0	0	0	0	0	0	0	0	0	0	0	0	0	0	0
LBP06	4.625	2009	23	3.43398720448515	1	AMBR	0.005	0	0	0	0	0	0	0	0	0	0	0	0	0	0	0	7	0	0	0	0	0	0	0	0	0	0	0	0	0	0	0	0	0	0	0	0	0	0	0	0	0	0
LBP07	4.325	2009	23	3.43398720448515	0.933333333333333	AMBR	0.005	0	0	0	0	0	0	0	0	0	0	0	0	0	0	0	33	0	0	0	0	0	0	0	0	0	0	0	0	0	0	0	0	0	0	0	0	0	0	0	0	0	0
LBP08	3.79	2009	21	3.43398720448515	0	AMBR	0.81	1	0	0	0	0	0	0	0	0	0	0	0	0	0	0	100	0	1	0	0	0	0	0	0	0	0	0	0	0	0	0	0	0	0	0	0	0	0	0	0	0	0
PC01	0.27	2009	7	3.43398720448515	-0.363636363636364	AMAR	0.005	0	0	0	0	0	0	0	0	0	0	0	0	0	0	0	0	0	0	0	0	0	0	0	0	0	0	0	0	0	0	0	0	0	0	0	0	0	0	0	0	0	0
SB03	1.87	2009	15	3.43398720448515	0.8	AMAR	0.45	2	0	30	0	25	0	0	0	0	0	0	0	0	0	0	0	0	20	0	0	0	0	0	0	0	0	0	0	0	0	0	0	0	0	0	0	0	0	0	0	0	0
DONR06	0.205	2009	10	3.46573590279973	0	AMAR	0.9	3	0	30	0	75	0	0	0	0	10	0	0	0	0	0	0	0	5	0	0	0	0	0	0	0	0	0	0	0	0	0	0	0	0	0	0	0	0	0	0	0	0
GH01	2.15	2009	16	3.46573590279973	0	AMBR	0.005	0	0	0	0	0	0	0	0	0	0	0	0	0	0	0	83	0	0	0	0	0	0	0	0	0	0	0	0	0	0	0	0	0	0	0	0	0	0	0	0	0	0
GH05	1.11	2009	6	3.46573590279973	-0.538461538461538	AMBR	0.005	0	0	0	0	0	0	0	0	0	0	0	0	0	0	0	2	0	0	0	0	0	0	0	0	0	0	0	0	0	0	0	0	0	0	0	0	0	0	0	0	0	0
GH09	0.55	2009	7	3.46573590279973	-0.588235294117647	AMBR	0.005	0	0	0	0	0	0	0	0	0	0	0	0	0	0	0	18	0	0	0	0	0	0	0	0	0	0	0	0	0	0	0	0	0	0	0	0	0	0	0	0	0	0
GH13	1.155	2009	5	3.46573590279973	-0.642857142857143	AMBR	0.005	0	0	0	0	0	0	0	0	0	0	0	0	0	0	0	0	0	0	0	0	0	0	0	0	0	0	0	0	0	0	0	0	0	0	0	0	0	0	0	0	0	0
GH17	1.61	2006	10	3.46573590279973	-0.411764705882353	AMBR	0.05	1	0	0	0	0	0	0	0	0	0	0	0	0	0	0	50	0	0	0	0	0	0	0	0	5	0	0	0	0	0	0	0	0	0	0	0	0	0	0	0	0	0
GH17	1.61	2009	9	3.46573590279973	-0.55	AMBR	0.005	0	0	0	0	0	0	0	0	0	0	0	0	0	0	0	40	0	0	0	0	0	0	0	0	0	0	0	0	0	0	0	0	0	0	0	0	0	0	0	0	0	0
LB14	2.46	2009	3	3.46573590279973	-0.75	AMBR	0.005	0	0	0	0	0	0	0	0	0	0	0	0	0	0	0	0	0	0	0	0	0	0	0	0	0	0	0	0	0	0	0	0	0	0	0	0	0	0	0	0	0	0
LBP05	4.8	2009	22	3.46573590279973	0.916666666666667	AMBR	0.005	0	0	0	0	0	0	0	0	0	0	0	0	0	0	0	14	0	0	0	0	0	0	0	0	0	0	0	0	0	0	0	0	0	0	0	0	0	0	0	0	0	0
LBP07	4.325	2009	24	3.46573590279973	1	AMBR	0.1	0	0	0	0	0	0	0	0	0	0	0	0	0	0	0	72	0	0	0	0	0	0	0	0	0	0	0	0	0	0	0	0	0	0	0	0	0	0	0	0	0	0
LBP08	3.79	2009	22	3.46573590279973	0.5	AMBR	0.005	0	0	0	0	0	0	0	0	0	0	0	0	0	0	0	90	0	0	0	0	0	0	0	0	0	0	0	0	0	0	0	0	0	0	0	0	0	0	0	0	0	0
SB03	1.87	2009	16	3.46573590279973	1	AMAR	0.45	2	0	65	0	20	0	0	0	0	0	0	0	0	0	0	0	0	25	0	0	0	0	0	0	0	0	0	0	0	0	0	0	0	0	0	0	0	0	0	0	0	0
GH01	2.15	2006	9	3.49650756146648	-0.357142857142857	AMBR	0.005	0	0	0	0	0	0	0	0	0	0	0	0	0	0	0	0	0	0	0	0	0	0	0	0	0	0	0	0	0	0	0	0	0	0	0	0	0	0	0	0	0	0
GH09	0.55	2006	6	3.49650756146648	-0.6	AMBR	0.005	0	0	0	0	0	0	0	0	0	0	0	0	0	0	0	85	0	0	0	0	0	0	0	0	0	0	0	0	0	0	0	0	0	0	0	0	0	0	0	0	0	0
GH18	1.545	2006	6	3.49650756146648	-0.4	AMBR	0.3	3	0	0	0	0	0	0	0	0	10	0	0	0	0	0	15	0	0	0	0	0	0	0	0	5	0	15	0	0	0	0	0	0	0	0	0	0	0	0	0	0	0
IREDALE43	0.295	2009	6	3.49650756146648	-0.142857142857143	AMAR	0.99	2	0	0	0	95	0	0	0	0	0	0	0	0	0	0	0	0	5	0	0	0	0	0	0	0	0	0	0	0	0	0	0	0	0	0	0	0	0	0	0	0	0
LB06	2.695	2009	19	3.49650756146648	1	AMBR	0.06	2	0	0	0	0	0	0	0	0	0	0	0	0	0	0	85	0	0	0	0	0	0	0	0	3	0	0	0	2	0	0	0	0	0	0	0	0	0	0	0	0	0
LB14	2.46	2009	4	3.49650756146648	-0.666666666666667	AMBR	0.005	0	0	0	0	0	0	0	0	0	0	0	0	0	0	0	5	0	0	0	0	0	0	0	0	0	0	0	0	0	0	0	0	0	0	0	0	0	0	0	0	0	0
LBP05	4.8	2009	23	3.49650756146648	1	AMBR	0.005	0	0	0	0	0	0	0	0	0	0	0	0	0	0	0	25	0	0	0	0	0	0	0	0	0	0	0	0	0	0	0	0	0	0	0	0	0	0	0	0	0	0
LBP08	3.79	2009	23	3.49650756146648	1	AMBR	0.27	3	0	0	0	5	0	0	0	0	2	0	0	0	23	0	98	0	0	0	0	0	0	0	0	0	0	0	0	0	0	0	0	0	0	0	0	0	0	0	0	0	0
TKNR04	0.58	2009	10	3.49650756146648	-0.0909090909090909	AMAR	0.38	2	0	90	0	28	0	0	0	0	0	0	0	0	0	0	0	0	10	0	0	0	0	0	0	0	0	0	0	0	0	0	0	0	0	0	0	0	0	0	0	0	0
GH01	2.15	2009	17	3.52636052461616	0.5	AMBR	0.35	2	0	0	10	0	0	0	0	0	0	0	0	0	0	0	51	0	0	0	0	0	0	0	0	15	0	0	0	0	0	0	0	0	0	0	0	0	0	0	0	0	0
GH17	1.61	2006	11	3.52636052461616	-0.352941176470588	AMBR	0.25	1	0	0	0	0	0	0	0	0	25	0	0	0	0	0	20	0	0	0	0	0	0	0	0	0	0	0	0	0	0	0	0	0	0	0	0	0	0	0	0	0	0
KIM44	0.61	2009	16	3.52636052461616	0.25	AMBR	0.73	2	0	0	0	70	0	0	0	0	0	0	0	0	0	0	55	0	3	0	0	0	0	0	0	0	0	0	0	0	0	0	0	0	0	0	0	0	0	0	0	0	0
PC01	0.27	2006	8	3.52636052461616	-0.272727272727273	AMAR	0.005	0	0	0	0	0	0	0	0	0	0	0	0	0	0	0	0	0	0	0	0	0	0	0	0	0	0	0	0	0	0	0	0	0	0	0	0	0	0	0	0	0	0
BANNR01	0.24	2009	7	3.55534806148941	-0.461538461538462	AMAR	0.005	0	0	0	0	0	0	0	0	0	0	0	0	0	0	0	0	0	0	0	0	0	0	0	0	0	0	0	0	0	0	0	0	0	0	0	0	0	0	0	0	0	0
FS02	0.225	2009	12	3.55534806148941	0.8	AMAR	0.44	4	0	0	0	16	0	0	0	0	0	0	0	0	0	0	0	15	28	0	0	0	0	0	0	0	0	0	0	30	0	0	0	0	0	0	0	0	0	0	0	0	0
GH05	1.11	2009	7	3.55534806148941	-0.461538461538462	AMBR	0.005	0	0	0	0	0	0	0	0	0	0	0	0	0	0	0	15	0	0	0	0	0	0	0	0	0	0	0	0	0	0	0	0	0	0	0	0	0	0	0	0	0	0
GH13	1.155	2009	6	3.55534806148941	-0.571428571428571	AMBR	0.005	0	0	0	0	0	0	0	0	0	0	0	0	0	0	0	0	0	0	0	0	0	0	0	0	0	0	0	0	0	0	0	0	0	0	0	0	0	0	0	0	0	0
GH17	1.61	2009	10	3.55534806148941	-0.5	AMBR	0.005	0	0	0	0	0	0	0	0	0	0	0	0	0	0	0	55	0	0	0	0	0	0	0	0	0	0	0	0	0	0	0	0	0	0	0	0	0	0	0	0	0	0
LB14	2.46	2009	5	3.55534806148941	-0.583333333333333	AMBR	0.4	1	0	0	0	0	0	0	0	0	0	0	0	0	0	0	0	0	0	0	0	0	0	0	0	0	0	0	0	0	0	0	0	0	40	0	0	0	0	0	0	0	0
GH01	2.15	2006	10	3.58351893845611	-0.285714285714286	AMBR	0.005	0	0	0	0	0	0	0	0	0	0	0	0	0	0	0	0	0	0	0	0	0	0	0	0	0	0	0	0	0	0	0	0	0	0	0	0	0	0	0	0	0	0
GH01	2.15	2009	18	3.58351893845611	1	AMBR	0.08	3	0	0	3	0	0	0	0	0	0	0	0	0	0	0	100	0	0	0	0	0	0	0	0	3	0	0	0	2	0	0	0	0	0	0	0	0	0	0	0	0	0
GH09	0.55	2006	7	3.58351893845611	-0.55	AMBR	0.55	3	0	0	0	0	0	0	0	0	5	0	0	0	0	0	60	0	5	0	0	0	0	0	0	45	0	0	0	0	0	0	0	0	0	0	0	0	0	0	0	0	0
GH09	0.55	2009	8	3.58351893845611	-0.529411764705882	AMBR	0.01	1	0	0	0	0	0	0	0	0	1	0	0	0	0	0	34	0	0	0	0	0	0	0	0	0	0	0	0	0	0	0	0	0	0	0	0	0	0	0	0	0	0
GH82	1.686666667	2006	6	3.58351893845611	-0.333333333333333	AMBR	0.005	0	0	0	0	0	0	0	0	0	0	0	0	0	0	0	15	0	0	0	0	0	0	0	0	0	0	0	0	0	0	0	0	0	0	0	0	0	0	0	0	0	0
IREDALE43	0.295	2009	7	3.58351893845611	0	AMAR	0.99	2	0	0	0	90	0	0	0	0	0	0	0	0	0	0	0	0	10	0	0	0	0	0	0	0	0	0	0	0	0	0	0	0	0	0	0	0	0	0	0	0	0
LB14	2.46	2009	6	3.58351893845611	-0.5	AMBR	0.005	0	0	0	0	0	0	0	0	0	0	0	0	0	0	0	0	0	0	0	0	0	0	0	0	0	0	0	0	0	0	0	0	0	0	0	0	0	0	0	0	0	0
DONR06	0.205	2009	11	3.61091791264422	1	AMAR	0.99	7	0	28	3	75	0	0	0	0	0	0	0	0	0	0	0	20	10	0	0	0	0	0	0	0	0	0	3	0	0	8	0	0	0	0	0	0	0	0	0	0	0
GH05	1.11	2009	8	3.61091791264422	-0.384615384615385	AMBR	0.01	1	0	0	0	0	0	0	0	0	0	0	0	0	0	0	28	0	1	0	0	0	0	0	0	0	0	0	0	0	0	0	0	0	0	0	0	0	0	0	0	0	0
GH13	1.155	2009	7	3.61091791264422	-0.5	AMBR	0.005	0	0	0	0	0	0	0	0	0	0	0	0	0	0	0	0	0	0	0	0	0	0	0	0	0	0	0	0	0	0	0	0	0	0	0	0	0	0	0	0	0	0
GH17	1.61	2006	12	3.61091791264422	-0.294117647058824	AMBR	0.1	1	0	0	0	0	0	0	0	0	0	0	0	0	0	0	55	0	10	0	0	0	0	0	0	0	0	0	0	0	0	0	0	0	0	0	0	0	0	0	0	0	0
GH17	1.61	2009	11	3.61091791264422	-0.45	AMBR	0.005	0	0	0	0	0	0	0	0	0	0	0	0	0	0	0	60	0	0	0	0	0	0	0	0	0	0	0	0	0	0	0	0	0	0	0	0	0	0	0	0	0	0
GH18	1.545	2006	7	3.61091791264422	-0.3	AMBR	0.2	2	0	0	0	0	0	0	0	0	15	0	0	0	0	0	20	0	5	0	0	0	0	0	0	0	0	0	0	0	0	0	0	0	0	0	0	0	0	0	0	0	0
KIM44	0.61	2009	17	3.61091791264422	0.5	AMBR	0.88	2	0	0	0	85	0	0	0	0	0	0	0	0	0	0	23	0	3	0	0	0	0	0	0	0	0	0	0	0	0	0	0	0	0	0	0	0	0	0	0	0	0
PC01	0.27	2009	8	3.61091791264422	-0.272727272727273	AMAR	0.005	0	0	50	0	0	0	0	0	0	0	0	0	0	0	0	0	0	0	0	0	0	0	0	0	0	0	0	0	0	0	0	0	0	0	0	0	0	0	0	0	0	0
TKNR04	0.58	2009	11	3.61091791264422	0	AMAR	0.88	2	0	0	0	80	0	0	0	0	0	0	0	0	0	0	0	0	8	0	0	0	0	0	0	0	0	0	0	0	0	0	0	0	0	0	0	0	0	0	0	0	0
FS02	0.225	2009	13	3.63758615972639	1	AMAR	0.13	4	0	0	0	5	0	0	0	0	0	0	0	0	0	0	0	50	8	0	0	0	0	0	0	0	0	0	0	40	0	0	0	0	0	0	0	0	0	0	0	0	0
LB14	2.46	2009	7	3.63758615972639	-0.416666666666667	AMBR	0.3	1	0	0	0	30	0	0	0	0	0	0	0	0	0	0	0	0	0	0	0	0	0	0	0	0	0	0	0	0	0	0	0	0	0	0	0	0	0	0	0	0	0
GH01	2.15	2006	11	3.66356164612965	-0.214285714285714	AMBR	0.005	0	0	0	0	0	0	0	0	0	0	0	0	0	0	0	0	0	0	0	0	0	0	0	0	0	0	0	0	0	0	0	0	0	0	0	0	0	0	0	0	0	0
GH09	0.55	2009	9	3.66356164612965	-0.470588235294118	AMBR	0.18	3	0	0	0	0	0	0	0	0	10	0	0	0	0	0	20	0	5	0	0	0	0	0	0	3	0	0	0	0	0	0	0	0	0	0	0	0	0	0	0	0	0
GH13	1.155	2009	8	3.66356164612965	-0.428571428571429	AMBR	0.005	0	0	0	0	0	0	0	0	0	0	0	0	0	0	0	40	0	0	0	0	0	0	0	0	0	0	0	0	0	0	0	0	0	0	0	0	0	0	0	0	0	0
GH17	1.61	2006	13	3.66356164612965	-0.235294117647059	AMBR	0.005	0	0	0	0	0	0	0	0	0	0	0	0	0	0	0	15	0	0	0	0	0	0	0	0	0	0	0	0	0	0	0	0	0	0	0	0	0	0	0	0	0	0
IREDALE43	0.295	2009	8	3.66356164612965	0.142857142857143	AMAR	0.8	2	0	0	0	40	0	0	0	0	0	0	0	0	0	0	0	0	40	0	0	0	0	0	0	0	0	0	0	0	0	0	0	0	0	0	0	0	0	0	0	0	0
KIM44	0.61	2009	18	3.66356164612965	0.75	AMBR	0.62	2	0	0	0	50	0	0	0	0	0	0	0	0	0	0	80	0	12	0	0	0	0	0	0	0	0	0	0	0	0	0	0	0	0	0	0	0	0	0	0	0	0
GH05	1.11	2009	9	3.68887945411394	-0.307692307692308	AMBR	0.045	5	0	0	4	0	0	0	0	0	0	0	0	0	4	0	7	0	0	0	0	30	0	0	0	4	0	0.5	0	0	0	0	0	0	0	0	0	0	0	0	0	0	0
GH09	0.55	2006	8	3.68887945411394	-0.5	AMBR	0.35	1	0	0	0	0	0	0	0	0	0	0	0	0	0	0	5	0	0	0	0	0	0	0	0	35	0	0	0	0	0	0	0	0	0	0	0	0	0	0	0	0	0
GH17	1.61	2009	12	3.68887945411394	-0.4	AMBR	0.06	2	0	0	0	0	0	0	0	0	3	0	0	0	0	0	30	0	0	0	0	0	0	0	0	3	0	0	0	0	0	0	0	0	0	0	0	0	0	0	0	0	0
GH18	1.545	2006	8	3.68887945411394	-0.25	AMBR	0.35	3	0	40	0	10	0	0	0	0	0	0	0	0	0	0	0	0	5	0	0	0	0	0	0	0	0	20	0	0	0	0	0	0	0	0	0	0	0	0	0	0	0
GH82	1.686666667	2006	7	3.68887945411394	-0.222222222222222	AMBR	0.05	1	0	0	0	0	0	0	0	0	0	0	0	0	0	0	15	0	0	0	0	0	0	0	0	0	0	0	0	0	0	0	0	0	0	0	0	0	0	0	0	0	0
LB14	2.46	2009	8	3.68887945411394	-0.333333333333333	AMBR	0.005	0	0	0	0	0	0	0	0	0	0	0	0	0	0	0	90	0	0	0	0	0	0	0	0	0	0	0	0	0	0	0	0	0	0	0	0	0	0	0	0	0	0
BANNR01	0.24	2009	8	3.71357206670431	-0.384615384615385	AMAR	0.005	0	0	0.5	0	0	0	0	0	0	0	0	0	0	0	0	0	0	0	0	0	0	0	0	0	0	0	0	0	0	0	0	0	0	0	0	0	0	0	0	0	0	0
GH01	2.15	2006	12	3.71357206670431	-0.178571428571429	AMBR	0.05	1	0	0	0	5	0	0	0	0	0	0	0	0	0	0	4	0	0	0	0	0	0	0	0	0	0	0	0	0	0	0	0	0	0	0	0	0	0	0	0	0	0
GH17	1.61	2006	14	3.71357206670431	-0.176470588235294	AMBR	0.3	2	0	20	0	15	0	0	0	0	0	0	0	0	0	0	15	0	0	0	0	0	0	0	0	15	0	0	0	0	0	0	0	0	0	0	0	0	0	0	0	0	0
LB14	2.46	2009	9	3.71357206670431	-0.25	AMBR	0.005	0	0	0	0	0	0	0	0	0	0	0	0	0	0	0	85	0	0	0	0	0	0	0	0	0	0	0	0	0	0	0	0	0	0	0	0	0	0	0	0	0	0
TKNR04	0.58	2009	12	3.71357206670431	0.333333333333333	AMAR	0.99	2	0	0	0	90	0	0	0	0	0	0	0	0	0	0	0	0	10	0	0	0	0	0	0	0	0	0	0	0	0	0	0	0	0	0	0	0	0	0	0	0	0
GH01	2.15	2006	13	3.73766961828337	-0.142857142857143	AMBR	0.005	0	0	0	0	0	0	0	0	0	0	0	0	0	0	0	2	0	0	0	0	0	0	0	0	0	0	0	0	0	0	0	0	0	0	0	0	0	0	0	0	0	0
GH05	1.11	2009	10	3.73766961828337	-0.230769230769231	AMBR	0.61	3	0	0	0	0	0	0	0	0	0	0	0	0	0	0	8	0	0	0	0	5	0	0	0	0	0	1	0	0	0	0	0	0	0	60	0	0	0	0	0	0	0
GH13	1.155	2009	9	3.73766961828337	-0.357142857142857	AMBR	0.005	0	0	0	0	0	0	0	0	0	0	0	0	0	0	0	8	0	0	0	0	0	0	0	0	0	0	0	0	0	0	0	0	0	0	0	0	0	0	0	0	0	0
GH17	1.61	2009	13	3.73766961828337	-0.35	AMBR	0.42	1	0	0	0	0	0	0	0	0	0	0	0	0	0	0	12	0	0	0	0	0	0	0	0	4	0	0	0	0	0	0	0	0	0	0	0	0	0	0	0	0	0
GH18	1.545	2006	9	3.73766961828337	-0.2	AMBR	0.8	3	0	0	0	40	0	0	0	0	25	0	0	0	0	0	0	0	15	0	0	0	0	0	0	0	0	0	0	0	0	0	0	0	0	0	0	0	0	0	0	0	0
KIM44	0.61	2009	19	3.73766961828337	1	AMBR	0.78	2	0	0	0	75	0	0	0	0	0	0	0	0	0	0	15	0	3	0	0	0	0	0	0	0	0	0	0	0	0	0	0	0	0	0	0	0	0	0	0	0	0
PC01	0.27	2009	9	3.73766961828337	-0.181818181818182	AMAR	0.005	0	0	10	0	0	0	0	0	0	0	0	0	0	0	0	0	0	0	0	0	0	0	0	0	0	0	0	0	0	0	0	0	0	0	0	0	0	0	0	0	0	0
BANNR01	0.24	2009	9	3.76120011569356	-0.307692307692308	AMAR	0.005	0	0	10	0	0	0	0	0	0	0	0	0	0	0	0	0	0	0	0	0	0	0	0	0	0	0	0	0	0	0	0	0	0	0	0	0	0	0	0	0	0	0
GH09	0.55	2006	9	3.76120011569356	-0.45	AMBR	0.7	2	0	0	0	0	0	0	0	0	15	0	0	0	0	0	60	0	0	0	0	0	0	0	0	55	0	0	0	0	0	0	0	0	0	0	0	0	0	0	0	0	0
GH09	0.55	2009	10	3.76120011569356	-0.411764705882353	AMBR	0.15	3	0	0	0	0	0	0	0	0	0	0	0	0	10	0	38	0	0	0	0	0	0	0	0	15	0	0	0	1	0	0	0	0	0	0	0	0	0	0	0	0	0
LB14	2.46	2009	10	3.76120011569356	-0.166666666666667	AMBR	0.005	0	0	0	0	0	0	0	0	0	0	0	0	0	0	0	70	0	0	0	0	0	0	0	0	0	0	0	0	0	0	0	0	0	0	0	0	0	0	0	0	0	0
GH01	2.15	2006	14	3.78418963391826	-0.107142857142857	AMBR	0.005	1	0	0	0	0	0	0	5	0	0	0	0	0	0	0	12	0	0	0	0	0	0	0	0	0	0	0	0	0	0	0	0	0	0	0	0	0	0	0	0	0	0
GH13	1.155	2009	10	3.78418963391826	-0.285714285714286	AMBR	0.005	1	0	0	0	0	0	0	0	0	0	0	0	0	0	0	11	0	0	0	0	0	0	0	0	0	0	0	0	3	0	0	0	0	0	0	0	0	0	0	0	0	0
GH17	1.61	2006	15	3.78418963391826	-0.117647058823529	AMBR	0.25	2	0	20	0	10	0	0	0	0	0	0	0	0	0	0	13	0	15	0	0	0	0	0	0	0	0	0	0	0	0	0	0	0	0	0	0	0	0	0	0	0	0
GH17	1.61	2009	14	3.78418963391826	-0.3	AMBR	0.005	0	0	0	0	0	0	0	0	0	0	0	0	0	0	0	98	0	0	0	0	0	0	0	0	0	0	0	0	0	0	0	0	0	0	0	0	0	0	0	0	0	0
LB14	2.46	2009	11	3.78418963391826	-0.0833333333333333	AMBR	0.005	0	1	0	0	0	0	0	0	0	0	0	0	0	0	0	45	0	0	0	0	0	0	0	0	0	0	0	0	0	0	0	0	0	0	0	0	0	0	0	0	0	0
BANNR01	0.24	2009	10	3.80666248977032	-0.230769230769231	AMAR	0.005	0	0	0.5	0	0	0	0	0	0	0	0	0	0	0	0	0	0	0	0	0	0	0	0	0	0	0	0	0	0	0	0	0	0	0	0	0	0	0	0	0	0	0
GH05	1.11	2009	11	3.80666248977032	-0.153846153846154	AMBR	0.35	5	0	0	2	0	0	0	0	0	0	0	0	0	20	0	8	0	0	0	0	30	0	0	0	0	0	0	0	3	0	0	0	0	0	35	0	0	0	0	0	0	0
GH18	1.545	2006	10	3.80666248977032	-0.15	AMBR	0.2	3	0	15	0	0	0	0	0	0	5	0	0	0	0	0	0	0	10	0	0	0	0	0	0	0	0	0	0	0	0	0	0	0	0	0	0	0	0	0	0	0	0
GH82	1.686666667	2006	8	3.80666248977032	-0.111111111111111	AMBR	0.1	2	0	25	0	5	0	0	0	0	0	0	0	0	0	0	0	0	0	0	0	0	0	0	0	5	0	0	0	0	0	0	0	0	0	0	0	0	0	0	0	0	0
BANNR01	0.24	2009	11	3.8286413964891	-0.153846153846154	AMAR	0.005	0	0	2	0	0	0	0	0	0	0	0	0	0	0	0	0	0	0	0	0	0	0	0	0	0	0	0	0	0	0	0	0	0	0	0	0	0	0	0	0	0	0
GH01	2.15	2006	15	3.8286413964891	-0.0714285714285714	AMBR	0.05	1	0	0	0	5	0	0	0	0	0	0	0	0	0	0	12	0	0	0	0	0	0	0	0	0	0	0	0	0	0	0	0	0	0	0	0	0	0	0	0	0	0
GH09	0.55	2006	10	3.8286413964891	-0.4	AMBR	0.35	4	0	0	0	0	0	0	0	0	0	0	0	0	0	0	25	0	5	0	0	0	0	0	0	15	15	0	0	0	0	0	0	0	0	0	0	0	0	0	0	0	0
GH09	0.55	2009	11	3.8286413964891	-0.352941176470588	AMBR	0.23	3	0	0	0	0	0	0	0	0	1	0	0	0	0	0	44	0	0	0	0	0	0	0	0	2	0	0	0	0	0	0	0	0	0	20	0	0	0	0	0	0	0
GH13	1.155	2009	11	3.8286413964891	-0.214285714285714	AMBR	0.045	3	0	0	1	0	0	0	0	0	0.5	0	0	0	0	0	13	0	0	0	0	0	0	0	0	4	0	0	0	0	0	0	0	0	0	0	0	0	0	0	0	0	0
GH17	1.61	2006	16	3.8286413964891	-0.0588235294117647	AMBR	0.15	1	0	32	0	15	0	0	0	0	0	0	0	0	0	0	45	0	0	0	0	0	0	0	0	0	0	0	0	0	0	0	0	0	0	0	0	0	0	0	0	0	0
LB14	2.46	2009	12	3.8286413964891	0	AMBR	0.005	0	0	0	0	0	0	0	0	0	0	0	0	0	0	0	30	0	0	0	0	0	0	0	0	0	0	0	0	0	0	0	0	0	0	0	0	0	0	0	0	0	0
GH01	2.15	2006	16	3.85014760171006	-0.0357142857142857	AMBR	0.005	0	0	0	0	0	0	0	0	0	0	0	0	0	0	0	12	0	0	0	0	0	0	0	0	0	0	0	0	0	0	0	0	0	0	0	0	0	0	0	0	0	0
GH05	1.11	2009	12	3.85014760171006	-0.0769230769230769	AMBR	0.05	4	0	0	0	0	0	0	0	0	0	0	0	0	0	0	12	0	0	0	0	80	0	0	0	2	3	0	0	0	0	0	0	0	0	0	0	0	0	0	0	0	0
GH17	1.61	2009	15	3.85014760171006	-0.25	AMBR	0.08	3	0	0	0	0	0	0	0	0	3	0	0	0	0	0	98	0	2	0	0	0	0	0	0	3	0	0	0	0	0	0	0	0	0	0	0	0	0	0	0	0	0
GH18	1.545	2006	11	3.85014760171006	-0.1	AMBR	0.9	4	0	0	0	70	0	0	0	0	10	0	0	0	0	0	0	0	5	0	0	0	0	0	0	0	0	0	0	0	0	0	0	0	0	0	0	0	0	0	0	0	0
GH82	1.686666667	2006	9	3.85014760171006	-0.0555555555555556	AMBR	0.9	8	0	15	0	15	0	0	0	0	20	0	0	0	0	0	0	5	0	0	0	0	0	0	0	50	5	0	10	0	0	0	0	0	0	0	0	0	0	0	0	0	0
LB14	2.46	2009	13	3.85014760171006	0.2	AMBR	0.3	2	0	0	0	0	0	0	0	0	0	0	0	0	2	0	35	0	30	0	0	0	0	0	0	0	0	0	0	0	0	0	0	0	0	0	0	0	0	0	0	0	0
BANNR01	0.24	2009	12	3.87120101090789	-0.0769230769230769	AMAR	0.005	0	0	2.5	0	0	0	0	0	0	0	0	0	0	0	0	0	0	0	0	0	0	0	0	0	0	0	0	0	0	0	0	0	0	0	0	0	0	0	0	0	0	0
GH17	1.61	2006	17	3.87120101090789	0	AMBR	0.55	4	0	20	0	35	0	0	0	0	10	0	0	0	0	0	0	0	5	0	0	0	0	0	0	0	0	0	0	0	0	0	0	0	0	0	0	0	0	0	0	0	0
BANNR01	0.24	2009	13	3.89182029811063	0	AMAR	0.005	0	0	7	0	0	0	0	0	0	0	0	0	0	0	0	0	0	0	0	0	0	0	0	0	0	0	0	0	0	0	0	0	0	0	0	0	0	0	0	0	0	0
GH01	2.15	2006	17	3.89182029811063	0	AMBR	0.005	0	0	0	0	0	0	0	0	0	0	0	0	0	0	0	10	0	0	0	0	0	0	0	0	0	0	0	0	0	0	0	0	0	0	0	0	0	0	0	0	0	0
GH09	0.55	2009	12	3.89182029811063	-0.294117647058824	AMBR	0.23	5	0	0	0	0	0	0	0	0	1	0	0	0	5	0	22	0	0	0	0	0	0	0	0	0	2	0	0	0	0	0	0	0	0	20	0	0	0	0	0	0	0
GH13	1.155	2009	12	3.89182029811063	-0.142857142857143	AMBR	0.33	3	0	0	0	0	0	0	0	0	0	0	0	0	0	0	6	0	0	0	0	50	0	0	0	3	0	0	0	0	0	0	0	0	0	30	0	0	0	0	0	0	0
GH17	1.61	2009	16	3.89182029811063	-0.2	AMBR	0.27	3	0	0	2	0	0	0	0	0	2	0	0	0	0	0	27	0	0	0	0	0	0	0	0	25	0	0	0	0	0	0	0	0	0	0	0	0	0	0	0	0	0
GH82	1.686666667	2006	10	3.89182029811063	0	AMBR	0.6	2	0	15	0	20	0	0	0	0	40	0	0	0	0	0	0	0	0	0	0	0	0	0	0	0	0	0	0	0	0	0	0	0	0	0	0	0	0	0	0	0	0
LB14	2.46	2009	14	3.89182029811063	0.4	AMBR	0.05	1	0	0	0	0	0	0	0	0	5	0	0	0	0	0	100	0	0	0	0	0	0	0	0	0	0	0	0	0	0	0	0	0	0	0	0	0	0	0	0	0	0
GH05	1.11	2009	13	3.91202300542815	0	AMBR	0.09	3	0	0	2	0	0	0	0	0	0	0	0	0	20	0	33	0	0	0	0	0	0	0	0	4	0	0	0	0	0	0	0	0	0	0	0	0	0	0	0	0	0
GH09	0.55	2006	11	3.91202300542815	-0.35	AMBR	0.4	2	0	0	0	0	0	0	0	0	0	0	0	0	0	0	60	0	0	0	0	0	0	0	0	20	0	0	0	0	0	0	0	0	0	0	0	0	0	0	0	0	20
GH18	1.545	2006	12	3.91202300542815	-0.05	AMBR	0.35	1	0	0	0	35	0	0	0	0	0	0	0	0	0	0	0	0	0	0	0	0	0	0	0	0	0	0	0	0	0	0	0	0	0	0	0	0	0	0	0	0	0
BANNR01	0.24	2009	14	3.93182563272433	0.25	AMAR	0.005	0	0	10	0	0	0	0	0	0	0	0	0	0	0	0	0	0	0	0	0	0	0	0	0	0	0	0	0	0	0	0	0	0	0	0	0	0	0	0	0	0	0
GH01	2.15	2006	18	3.93182563272433	0.333333333333333	AMBR	0.005	1	0	0	5	0	0	0	0	0	0	0	0	0	0	0	30	0	0	0	0	0	0	0	0	0	0	0	0	0	0	0	0	0	0	0	0	0	0	0	0	0	0
GH13	1.155	2009	13	3.93182563272433	-0.0714285714285714	AMBR	0.38	3	0	0	0	0	0	40	0	0	0	0	0	0	10	0	12	0	0	0	0	0	0	0	0	0	0	0	0	0	0	0	0	0	0	33	0	0	0	0	0	0	0
GH17	1.61	2006	18	3.93182563272433	0.5	AMBR	0.3	4	0	30	0	15	0	0	0	0	0	0	0	0	0	0	0	10	10	0	0	0	0	0	0	0	0	0	0	0	0	0	0	0	0	0	0	0	0	0	0	0	0
GH17	1.61	2009	17	3.93182563272433	-0.15	AMBR	0.04	1	0	0	0	4	0	0	0	0	0	0	0	0	0	0	100	0	0	0	0	0	0	0	0	0	0	0	0	0	0	0	0	0	0	0	0	0	0	0	0	0	0
GH82	1.686666667	2006	11	3.93182563272433	0.2	AMBR	0.5	1	0	0	0	50	0	0	0	0	0	0	0	0	0	0	0	0	0	0	0	0	0	0	0	0	0	0	0	0	0	0	0	0	0	0	0	0	0	0	0	0	0
LB14	2.46	2009	15	3.93182563272433	0.6	AMBR	0.05	1	0	0	0	0	0	0	0	0	0	0	0	0	0	0	90	0	5	0	0	0	0	0	0	0	0	0	0	0	0	0	0	0	0	0	0	0	0	0	0	0	0
BANNR01	0.24	2009	15	3.95124371858143	0.5	AMAR	0.005	0	0	59	0	0	0	0	0	0	0	0	0	0	0	0	0	0	0	0	0	0	0	0	0	0	0	0	0	0	0	0	0	0	0	0	0	0	0	0	0	0	0
GH01	2.15	2006	19	3.95124371858143	0.666666666666667	AMBR	0.1	3	0	0	10	0	0	0	0	5	0	0	0	0	0	0	35	0	0	0	0	0	0	0	0	5	0	0	0	0	0	0	0	0	0	0	0	0	0	0	0	0	0
GH18	1.545	2006	13	3.95124371858143	0	AMBR	0.25	1	0	0	0	25	0	0	0	0	0	0	0	0	0	0	0	0	0	0	0	0	0	0	0	0	0	0	0	0	0	0	0	0	0	0	0	0	0	0	0	0	0
LB14	2.46	2009	16	3.95124371858143	0.8	AMBR	0.15	1	0	0	0	0	0	0	0	0	0	0	0	0	0	0	80	0	15	0	0	0	0	0	0	0	0	0	0	0	0	0	0	0	0	0	0	0	0	0	0	0	0
SEASIDE	0.815	2009	0	3.95124371858143	-1	AMBR	0.005	0	0	0	0	0	0	0	0	0	0	0	0	0	0	0	4	0	0	0	0	0	0	0	0	0	0	0	0	0	0	0	0	0	0	0	0	0	0	0	0	0	0
GH09	0.55	2006	12	3.97029191355212	-0.3	AMBR	0.1	4	0	0	10	0	0	0	0	0	0	0	0	0	5	0	35	0	5	0	0	0	0	0	0	0	0	0	0	0	0	0	0	0	0	0	0	0	0	0	0	0	0
GH09	0.55	2009	13	3.97029191355212	-0.235294117647059	AMBR	0.02	4	0	0	0	0	0	0	0	0	0	0	0	0	12	0	52	0	0	0	0	0	0	0	0	1	1	0	0	0	0	0	0	0	0	0	0	0	0	0	0	0	0
GH13	1.155	2009	14	3.97029191355212	0	AMBR	0.53	3	0	18	0	0	0	0	0	0	0	0	0	0	0	0	18	3	0	0	0	0	0	0	0	3	0	0	0	0	0	0	0	0	0	50	0	0	0	0	0	0	0
GH17	1.61	2006	19	3.97029191355212	1	AMBR	0.25	3	0	30	0	0	0	0	0	0	0	0	0	0	0	0	0	5	10	0	0	0	0	0	0	0	0	0	0	0	0	0	0	0	0	0	0	0	0	0	0	0	0
GH82	1.686666667	2006	12	3.97029191355212	0.4	AMBR	0.6	1	0	30	0	60	0	0	0	0	0	0	0	0	0	0	0	0	0	0	0	0	0	0	0	0	0	0	0	0	0	0	0	0	0	0	0	0	0	0	0	0	0
SEASIDE	0.815	2009	1	3.97029191355212	-0.9375	AMBR	0.005	0	0	0	0	0	0	0	0	0	0	0	0	0	0	0	2	0	0	0	0	0	0	0	0	0	0	0	0	0	0	0	0	0	0	0	0	0	0	0	0	0	0
BANNR01	0.24	2009	16	3.98898404656427	0.75	AMAR	0.005	0	0	35	0	0	0	0	0	0	0	0	0	0	0	0	0	0	0	0	0	0	0	0	0	0	0	0	0	0	0	0	0	0	0	0	0	0	0	0	0	0	0
GH01	2.15	2006	20	3.98898404656427	1	AMBR	0.15	3	0	0	20	0	0	0	0	0	10	0	0	0	0	0	30	0	5	0	0	0	0	0	0	0	0	0	0	0	0	0	0	0	0	0	0	0	0	0	0	0	0
GH17	1.61	2009	18	3.98898404656427	-0.1	AMBR	0.07	1	0	0	0	7	0	0	0	0	0	0	0	0	0	0	80	0	0	0	0	0	0	0	0	0	0	0	0	0	0	0	0	0	0	0	0	0	0	0	0	0	0
LB14	2.46	2009	17	3.98898404656427	1	AMBR	0.02	2	0	0	0	0	0	0	0	0	0	0	0	0	0	0	95	0	0	0	0	0	0	0	0	2	0	0	0	5	0	0	0	0	0	0	0	0	0	0	0	0	0
SEASIDE	0.815	2009	2	3.98898404656427	-0.875	AMBR	0.005	0	0	0	0	0	0	0	0	0	0	0	0	0	0	0	0	0	0	0	0	0	0	0	0	0	0	0	0	0	0	0	0	0	0	0	0	0	0	0	0	0	0
BANNR01	0.24	2009	17	4.00733318523247	1	AMAR	0.1	1	0	28	4	0	0	0	0	0	0	0	0	0	0	0	0	0	0	0	0	0	0	0	0	0	0	0	0	0	0	0	0	0	0	0	0	0	0	0	0	0	0
GH18	1.545	2006	14	4.00733318523247	0.25	AMBR	0.3	3	0	0	0	15	0	0	0	0	0	0	0	0	0	0	0	0	15	0	0	0	0	0	0	0	0	0	0	0	0	5	0	0	0	0	0	0	0	0	0	0	0
GH09	0.55	2009	14	4.02535169073515	-0.176470588235294	AMBR	0.085	4	0	0	8	0	0	0	0	0	0	0	0	0	3	0	65	0	0.5	0	0	0	0	0	0	3	0	0	0	0	0	0	0	0	0	0	0	0	0	0	0	0	0
GH17	1.61	2009	19	4.02535169073515	-0.05	AMBR	0.17	2	0	0	0	15	0	0	0	0	2	0	0	0	0	0	87	0	0	0	0	0	0	0	0	0	0	0	0	0	0	0	0	0	0	0	0	0	0	0	0	0	0
GH82	1.686666667	2006	13	4.02535169073515	0.6	AMBR	0.65	2	0	0	0	15	0	0	0	0	50	0	0	0	0	0	0	0	0	0	0	0	0	0	0	0	0	0	0	0	0	0	0	0	0	0	0	0	0	0	0	0	0
SEASIDE	0.815	2009	3	4.02535169073515	-0.8125	AMBR	0.005	0	0	0	0	0	0	0	0	0	0	0	0	0	0	0	8	0	0	0	0	0	0	0	0	0	0	0	0	0	0	0	0	0	0	0	0	0	0	0	0	0	0
SEASIDE	0.815	2009	4	4.04305126783455	-0.75	AMBR	0.005	0	0	0	0	0	0	0	0	0	0	0	0	0	0	0	0	0	0	0	0	0	0	0	0	0	0	0	0	0	0	0	0	0	0	0	0	0	0	0	0	0	0
SEASIDE	0.815	2009	5	4.06044301054642	-0.6875	AMBR	0.005	0	0	0	0	0	0	0	0	0	0	0	0	0	0	0	0	0	0	0	0	0	0	0	0	0	0	0	0	0	0	0	0	0	0	0	0	0	0	0	0	0	0
GH17	1.61	2009	20	4.07753744390572	0	AMBR	0.36	7	0	9	0	18	0	0	0	0	3	0	0	0	0	0	7	0	3	0	0	0	0	0	0	2	10	0	0	0	0	10	0	0	0	0	0	0	0	0	0	0	0
SEASIDE	0.815	2009	6	4.07753744390572	-0.625	AMBR	0.005	0	0	0	0	0	0	0	0	0	0	0	0	0	0	0	0	0	0	0	0	0	0	0	0	0	0	0	0	0	0	0	0	0	0	0	0	0	0	0	0	0	0
SEASIDE	0.815	2009	7	4.0943445622221	-0.5625	AMBR	0.005	0	0	0	0	0	0	0	0	0	0	0	0	0	0	0	0	0	0	0	0	0	0	0	0	0	0	0	0	0	0	0	0	0	0	0	0	0	0	0	0	0	0
SEASIDE	0.815	2009	8	4.12713438504509	-0.5	AMBR	0.005	0	0	0	0	0	0	0	0	0	0	0	0	0	0	0	0	0	0	0	0	0	0	0	0	0	0	0	0	0	0	0	0	0	0	0	0	0	0	0	0	0	0
SEASIDE	0.815	2009	9	4.14313472639153	-0.4375	AMBR	0.005	0	0	0	0	0	0	0	0	0	0	0	0	0	0	0	0	0	0	0	0	0	0	0	0	0	0	0	0	0	0	0	0	0	0	0	0	0	0	0	0	0	0
SEASIDE	0.815	2009	10	4.15888308335967	-0.375	AMBR	0.005	0	0	0	0	0	0	0	0	0	0	0	0	0	0	0	0	0	0	0	0	0	0	0	0	0	0	0	0	0	0	0	0	0	0	0	0	0	0	0	0	0	0
SEASIDE	0.815	2009	11	4.17438726989564	-0.3125	AMBR	0.005	0	0	0	0	0	0	0	0	0	0	0	0	0	0	0	0	0	0	0	0	0	0	0	0	0	0	0	0	0	0	0	0	0	0	0	0	0	0	0	0	0	0
SEASIDE	0.815	2009	12	4.18965474202643	-0.25	AMBR	0.005	0	0	0	0	0	0	0	0	0	0	0	0	0	0	0	0	0	0	0	0	0	0	0	0	0	0	0	0	0	0	0	0	0	0	0	0	0	0	0	0	0	0
SEASIDE	0.815	2009	13	4.21950770517611	-0.1875	AMBR	0.005	0	0	18	0	0	0	0	0	0	0	0	0	0	0	0	5	0	0	0	0	0	0	0	0	0	0	0	0	0	0	0	0	0	0	0	0	0	0	0	0	0	0
SEASIDE	0.815	2009	14	4.23410650459726	-0.125	AMBR	0.005	0	0	0	0	0	0	0	0	0	0	0	0	0	0	0	0	0	0	0	0	0	0	0	0	0	0	0	0	0	0	0	0	0	0	0	0	0	0	0	0	0	0
SEASIDE	0.815	2009	15	4.24849524204936	-0.0625	AMBR	0.005	0	0	0	0	0	0	0	0	0	0	0	0	0	0	0	0	0	0	0	0	0	0	0	0	0	0	0	0	0	0	0	0	0	0	0	0	0	0	0	0	0	0
SEASIDE	0.815	2009	16	4.26267987704132	0	AMBR	0.005	0	0	0	0	0	0	0	0	0	0	0	0	0	0	0	70	0	0	0	0	0	0	0	0	0	0	0	0	0	0	0	0	0	0	0	0	0	0	0	0	0	0
SEASIDE	0.815	2009	17	4.27666611901606	0.333333333333333	AMBR	0.005	0	0	0	0	0	0	0	0	0	0	0	0	0	0	0	95	0	0	0	0	0	0	0	0	0	0	0	0	0	0	0	0	0	0	0	0	0	0	0	0	0	0
SEASIDE	0.815	2009	18	4.29045944114839	0.666666666666667	AMBR	0.65	4	0	0	0	0	0	0	0	0	0	0	0	0	0	0	12	5	8	0	0	0	0	0	0	55	0	0	0	0	0	0	0	0	0	0	0	0	0	0	0	0	0
SEASIDE	0.815	2009	19	4.31748811353631	1	AMBR	0.6	4	0	2.5	8	0	0	0	0	0	0	0	0	0	0	0	6	1	10	0	0	0	0	0	0	50	0	0	0	0	0	0	0	0	0	0	0	0	0	0	0	0	0
[truncated: 21 more columns]
