# Supplementary material for: Invasive Congeners Differ in Successional Impacts across Space and Time
Source: PLoS One. 2015 Feb 6;10(2):e0117283. doi: 10.1371/journal.pone.0117283 (PMC4319750; doi:10.1371/journal.pone.0117283)
Supplement: S7 Appendix. — (ZIP) [file pone.0117283.s007.zip › metadata/chronosequence.veg.metadata.csv]

Column	Description
site_id	name of site, see SI1 for additional details
shore_chg	shoreline change rate (meters/yr)
year	year sampled, either 2006 or 2009
quadrat	the number of the quadrat within a transect, increases from dune toe to heel
chronosequence.age	calculated age of each quadrat, log years
dune.gradient	index of where along foredune the quadrat lies, ranges from -1 to 1, 0 is crest
dominant.ammophila	Ammophila species with >50% cover for the transect
native.cover	percent cover of native species
rich	number of total species excluding Ammophila
remaining colums	percent cover of individual species, see chronosequence.species.list for species code information
