# Supplementary material for: Invasive Congeners Differ in Successional Impacts across Space and Time
Source: PLoS One. 2015 Feb 6;10(2):e0117283. doi: 10.1371/journal.pone.0117283 (PMC4319750; doi:10.1371/journal.pone.0117283)
Supplement: S7 Appendix. — (ZIP) [file pone.0117283.s007.zip › metadata/chronosequence.veg.species.list.csv]

genus	species	origin	code
Abronia	latifolia	native	ABLA
Abronia	umbellata	native	ABUM
Achillea	millefolium	native	ACMI
Aira	caryophyllea	introduced	AICA
Aira	praecox	introduced	AIPR
Ambrosia	chamissonis	native	AMCH
Ammophila	arenaria	introduced	AMAR
Ammophila	breviligulata	introduced	AMBR
Anaphalis	margaritacea	native	ANMA
Angelica	hendersonii	native	ANHE
Anthoxanthum	odoratum	introduced	ANOD
Arctostaphylos	uva-ursi	native	ARUV
Arthrocnemum	subterminale		ARSU
Aster	subspicatus	native	ASSU
Astragalus	sp	native	ASSP
Blechnum	spicant	native	BLSP
Cakile	edentula	introduced	CAED
Cakile	maritima	introduced	CAMA
Calystegia	soldanella	native	CASO
Camissonia	cheiranthifolia	native	CACH
Carex	obnupta	native	CAOB
Cerasteum	arvense	native	CEAR
Cytisus	scoparius	introduced	CYSC
Elymus	mollis	native	ELMO
Equisetum	arvense	native	EQAR
Erechtites	minima	introduced	ERMI
Erechtites	hieracifolia	native	ERHI
Erigeron	glaucus	native	ERGL
Festuca	arundinacea	introduced	FEAR
Festuca	occidentalis	native	FEOC
Fragaria	chiloensis	native	FRCH
Galium	aparine	native	GAAP
Gaultheria	shallon	native	GASH
Glaux	maritima	native	GLMA
Gnaphalium	purpureum	native	GNPU
Holcus	lanatus	introduced	HOLA
Hypochaeris	radicata	introduced	HYRA
Juncus	lesueurii	native	JULE
Lathyrus	japonicus	native	LAJA
Lathyrus	littoralis	native	LALI
Lonicera	involucrata	native	LOIN
Lupinus	littoralis	native	LULI
Picea	sitchensis	native	PISI
Pinus	contorta	native	PICO
Pityrogramma	triangularis	native	PITR
Poa	macrantha	native	POMA
Polygonum	paronychia	native	POPA
Polystichum	munitum	native	POMU
Pteridium	aquilinum	native	PTAQ
Pyrus	fusca	native	PYFU
Rumex	acetosella	introduced	RUAC
Rumex	salicifolius	native	RUSA
Senecio	sylvaticus	introduced	SESY
Sisymbrium	officinale	introduced	SIOF
Solidago	simplex	native	SOSI
Sonchus	asper	introduced	SOAS
Stellaria	media	introduced	STME
Symphyotrichum	subspicatum	native	SYSU
Tanacetum	camphoratum	native	TACA
Ulex	europaeus	introduced	ULEU
Vaccinium	ovatum	native	VAOV
Vulpia	spp	introduced	VUSP
