# Supplementary material for: Invasive Congeners Differ in Successional Impacts across Space and Time
Source: PLoS One. 2015 Feb 6;10(2):e0117283. doi: 10.1371/journal.pone.0117283 (PMC4319750; doi:10.1371/journal.pone.0117283)
Supplement: S7 Appendix. — (ZIP) [file pone.0117283.s007.zip › metadata/chronosequence.veg.species.list.metadata.csv]

Column	Description
genus	genus name of each species found in quadrats
species	species name of each species found in quadrats
origin	otroduced or native according to USDA
code	capatilized first 2 letters of genus and species
