# Supplementary material for: Invasive Congeners Differ in Successional Impacts across Space and Time
Source: PLoS One. 2015 Feb 6;10(2):e0117283. doi: 10.1371/journal.pone.0117283 (PMC4319750; doi:10.1371/journal.pone.0117283)
Supplement: S7 Appendix. — (ZIP) [file pone.0117283.s007.zip › metadata/decadal.study.csv]

site_id	year	quadrat	dune.gradient	dominant.ammophila	rich	relative.ammophila.cover	CAED.cover	AMAR.cover	HYRA.cover	ELMO.cover	ABLA.cover	ULEU.cover	CAMA.cover	GNPU.cover	ANMA.cover	ANOD.cover	VUSP.cover	CASO.cover	AIPR.cover	ABUM.cover	AMBR.cover	HOLA.cover	LAJA.cover	JULE.cover	FEAR.cover	CYSC.cover	EQAR.cover	GAAP.cover	GASH.cover	FRCH.cover	ACMI.cover	LULI.cover	AICA.cover	RUAC.cover	CACH.cover	SOAS.cover	PTAQ.cover	ERMI.cover	AMCH.cover	ARUV.cover	ERGL.cover	SYSU.cover	SIOF.cover	STME.cover	SESY.cover	PISI.cover	VAOV.cover	FEOC.cover	PICO.cover
GH01	1988	8	0.692307692307692	AMBR	3	0.347826086956522	0	0	0	50	0	0	0	0	50	0	0	0	0	0	80	0	50	0	0	0	0	0	0	0	0	0	0	0	0	0	0	0	0	0	0	0	0	0	0	0	0	0	0
GH01	1988	4	0.0769230769230769	AMBR	2	0.421052631578947	0	0	0	60	0	0	0	0	0	0	0	0	0	0	80	0	50	0	0	0	0	0	0	0	0	0	0	0	0	0	0	0	0	0	0	0	0	0	0	0	0	0	0
GH01	1988	5	0.230769230769231	AMBR	2	0.5625	0	0	0	0	0	0	0	0	30	0	0	0	0	0	90	0	40	0	0	0	0	0	0	0	0	0	0	0	0	0	0	0	0	0	0	0	0	0	0	0	0	0	0
GH01	1988	3	-0.142857142857143	AMBR	1	0.692307692307692	0	0	0	40	0	0	0	0	0	0	0	0	0	0	90	0	0	0	0	0	0	0	0	0	0	0	0	0	0	0	0	0	0	0	0	0	0	0	0	0	0	0	0
GH01	1988	6	0.384615384615385	AMBR	2	0.52	0	40	0	0	0	0	0	0	80	0	0	0	0	0	90	0	40	0	0	0	0	0	0	0	0	0	0	0	0	0	0	0	0	0	0	0	0	0	0	0	0	0	0
GH01	1988	9	0.846153846153846	AMBR	2	0.35	0	0	0	0	0	0	0	0	30	0	0	0	0	0	70	0	0	0	0	0	0	0	0	0	0	0	0	0	0	0	0	0	0	0	0	0	0	0	0	0	0	0	100
GH01	2009	13	-0.1875	AMBR	0	0.995	0	0	0	0	0	0	0	0	0	0	0	0	0	0	24	0	0	0	0	0	0	0	0	0	0	0	0	0	0	0	0	0	0	0	0	0	0	0	0	0	0	0	0
GH01	2009	16	0	AMBR	0	0.995	0	0	0	0	0	0	0	0	0	0	0	0	0	0	83	0	0	0	0	0	0	0	0	0	0	0	0	0	0	0	0	0	0	0	0	0	0	0	0	0	0	0	0
GH01	2009	7	-0.5625	AMBR	0	0.995	0	0	0	0	0	0	0	0	0	0	0	0	0	0	15	0	0	0	0	0	0	0	0	0	0	0	0	0	0	0	0	0	0	0	0	0	0	0	0	0	0	0	0
GH01	2009	10	-0.375	AMBR	0	0.995	0	0	0	0	0	0	0	0	0	0	0	0	0	0	14	0	0	0	0	0	0	0	0	0	0	0	0	0	0	0	0	0	0	0	0	0	0	0	0	0	0	0	0
GH01	2009	18	1	AMBR	3	0.884955752212389	0	0	3	0	0	0	0	0	0	0	0	0	0	0	100	0	0	0	0	0	0	0	0	3	0	0	0	2	0	0	0	0	0	0	0	0	0	0	0	0	0	0	0
GH01	1988	7	0.538461538461538	AMBR	3	0.368421052631579	0	0	0	0	0	0	0	0	50	0	0	0	0	0	70	0	40	0	0	0	0	0	0	30	0	0	0	0	0	0	0	0	0	0	0	0	0	0	0	0	0	0	0
GH01	2009	9	-0.4375	AMBR	0	0.995	0	0	0	0	0	0	0	0	0	0	0	0	0	0	1	0	0	0	0	0	0	0	0	0	0	0	0	0	0	0	0	0	0	0	0	0	0	0	0	0	0	0	0
GH01	1988	10	1	AMBR	2	0.470588235294118	0	0	0	0	0	0	0	0	0	0	0	0	0	0	80	0	50	0	0	0	0	0	0	40	0	0	0	0	0	0	0	0	0	0	0	0	0	0	0	0	0	0	0
GH01	2009	11	-0.3125	AMBR	0	0.995	0	0	0	0	0	0	0	0	0	0	0	0	0	0	13	0	0	0	0	0	0	0	0	0	0	0	0	0	0	0	0	0	0	0	0	0	0	0	0	0	0	0	0
GH01	2009	14	-0.125	AMBR	1	0.9	0	0	0	0	0	0	0	0	2	0	0	0	0	0	18	0	0	0	0	0	0	0	0	0	0	0	0	0	0	0	0	0	0	0	0	0	0	0	0	0	0	0	0
GH01	2009	12	-0.25	AMBR	0	0.995	0	0	0	0	0	0	0	0	0	0	0	0	0	0	13	0	0	0	0	0	0	0	0	0	0	0	0	0	0	0	0	0	0	0	0	0	0	0	0	0	0	0	0
GH01	2009	15	-0.0625	AMBR	1	0.99236641221374	0	0	0	0	0	0	0	0	0	0	0	0	0	0	65	0	0	0	0	0	0	0	0	0.5	0	0	0	0	0	0	0	0	0	0	0	0	0	0	0	0	0	0	0
GH01	2009	8	-0.5	AMBR	1	0.005	0	0	0	13	0	0	0	0	0	0	0	0	0	0	0	0	0	0	0	0	0	0	0	0	0	0	0	0	0	0	0	0	0	0	0	0	0	0	0	0	0	0	0
GH01	2009	17	0.5	AMBR	2	0.53125	0	0	10	0	0	0	0	0	0	0	0	0	0	0	51	0	0	0	0	0	0	0	0	15	0	0	0	0	0	0	0	0	0	0	0	0	0	0	0	0	0	0	0
GH03	1988	3	0.125	AMBR	1	0.411764705882353	0	0	0	0	0	0	0	0	0	0	0	0	0	0	70	0	0	0	0	0	0	0	0	0	0	0	0	0	0	0	0	0	0	0	0	0	0	0	0	0	0	0	0
GH03	1988	10	1	AMBR	0	0.995	0	0	0	0	0	0	0	0	0	0	0	0	0	0	70	0	0	0	0	0	0	0	0	0	0	0	0	0	0	0	0	0	0	0	0	0	0	0	0	0	0	0	0
GH03	1988	2	0	AMBR	1	0.666666666666667	0	0	0	0	0	0	0	0	0	0	0	0	0	0	80	0	40	0	0	0	0	0	0	0	0	0	0	0	0	0	0	0	0	0	0	0	0	0	0	0	0	0	0
GH03	1988	9	0.875	AMBR	2	0.65	0	40	0	0	0	0	0	0	0	0	0	0	0	0	90	0	0	0	0	0	0	0	0	40	0	0	0	30	0	0	0	0	0	0	0	0	0	0	0	0	0	0	0
GH03	2009	24	0.555555555555556	AMBR	0	0.995	0	0	0	0	0	0	0	0	0	0	0	0	0	0	3	0	0	0	0	0	0	0	0	0	0	0	0	0	0	0	0	0	0	0	0	0	0	0	0	0	0	0	0
GH03	1988	8	0.75	AMBR	0	0.995	0	0	0	0	0	0	0	0	0	0	0	0	0	0	70	0	0	0	0	0	0	0	0	0	0	0	0	0	0	0	0	0	0	0	0	0	0	0	0	0	0	0	0
GH03	1988	5	0.375	AMBR	6	0.307692307692308	0	0	0	0	0	0	0	0	0	0	0	0	0	0	80	0	40	0	0	0	0	0	0	40	30	40	0	30	0	0	0	0	0	0	0	0	0	0	0	0	0	0	0
GH03	1988	6	0.5	AMBR	3	0.5	0	0	0	30	0	0	0	0	0	0	0	0	0	0	80	0	0	0	0	0	0	0	0	20	0	0	0	30	0	0	0	0	0	0	0	0	0	0	0	0	0	0	0
GH03	1988	4	0.25	AMBR	4	0.444444444444444	0	0	0	0	0	0	0	0	0	0	0	0	0	0	80	0	40	0	0	0	0	0	0	30	30	0	0	0	0	0	0	0	0	0	0	0	0	0	0	0	0	0	0
GH03	1988	7	0.625	AMBR	2	0.533333333333333	0	0	0	0	0	0	0	0	0	0	0	0	0	0	80	0	0	0	0	0	0	0	0	0	0	0	0	0	0	0	0	0	0	0	0	0	0	0	0	0	0	0	0
GH03	2009	19	0	AMBR	0	0.995	0	0	0	0	0	0	0	0	0	0	0	0	0	0	13	0	0	0	0	0	0	0	0	0	0	0	0	0	0	0	0	0	0	0	0	0	0	0	0	0	0	0	0
GH03	2009	21	0.222222222222222	AMBR	0	0.995	0	0	0	0	0	0	0	0	0	0	0	0	0	0	0.5	0	0	0	0	0	0	0	0	0	0	0	0	0	0	0	0	0	0	0	0	0	0	0	0	0	0	0	0
GH03	2009	23	0.444444444444444	AMBR	0	0.995	0	0	0	0	0	0	0	0	0	0	0	0	0	0	6	0	0	0	0	0	0	0	0	0	0	0	0	0	0	0	0	0	0	0	0	0	0	0	0	0	0	0	0
GH03	2009	28	1	AMBR	0	0.995	0	0	0	0	0	0	0	0	0	0	0	0	0	0	2	0	0	0	0	0	0	0	0	0	0	0	0	0	0	0	0	0	0	0	0	0	0	0	0	0	0	0	0
GH04	2009	10	0	AMBR	0	0.995	0	0	0	0	0	0	0	0	0	0	0	0	0	0	53	0	0	0	0	0	0	0	0	0	0	0	0	0	0	0	0	0	0	0	0	0	0	0	0	0	0	0	0
GH04	2009	7	-0.3	AMBR	0	0.995	0	0	0	0	0	0	0	0	0	0	0	0	0	0	75	0	0	0	0	0	0	0	0	0	0	0	0	0	0	0	0	0	0	0	0	0	0	0	0	0	0	0	0
GH04	2009	11	0.5	AMBR	0	0.995	0	0	0	0	0	0	0	0	0	0	0	0	0	0	65	0	0	0	0	0	0	0	0	0	0	0	0	0	0	0	0	0	0	0	0	0	0	0	0	0	0	0	0
GH04	2009	12	1	AMBR	3	0.882352941176471	0	0	0	0	0	0	0	0	0	0	0	0	0	0	75	5	0	0	0	3	0	0	2	0	0	0	0	0	0	0	0	0	0	0	0	0	0	0	0	0	0	0	0
GH04	1988	10	1	AMBR	4	0.259259259259259	0	30	0	0	0	0	0	0	0	0	0	0	0	0	40	0	80	0	0	0	0	0	0	40	0	50	0	30	0	0	0	0	0	0	0	0	0	0	0	0	0	0	0
GH04	1988	9	0.8	AMBR	2	0.380952380952381	0	0	0	0	0	0	0	0	0	0	0	0	0	0	80	0	30	0	0	0	0	0	0	0	0	100	0	0	0	0	0	0	0	0	0	0	0	0	0	0	0	0	0
GH04	2009	5	-0.5	AMBR	0	0.995	0	0	0	0	0	0	0	0	0	0	0	0	0	0	40	0	0	0	0	0	0	0	0	0	0	0	0	0	0	0	0	0	0	0	0	0	0	0	0	0	0	0	0
GH04	2009	6	-0.4	AMBR	0	0.995	0	0	0	0	0	0	0	0	0	0	0	0	0	0	5	0	0	0	0	0	0	0	0	0	0	0	0	0	0	0	0	0	0	0	0	0	0	0	0	0	0	0	0
GH04	2009	9	-0.1	AMBR	0	0.995	0	0	0	0	0	0	0	0	0	0	0	0	0	0	65	0	0	0	0	0	0	0	0	0	0	0	0	0	0	0	0	0	0	0	0	0	0	0	0	0	0	0	0
GH04	2009	2	-0.8	AMBR	0	0.995	0	0	0	0	0	0	0	0	0	0	0	0	0	0	17	0	0	0	0	0	0	0	0	0	0	0	0	0	0	0	0	0	0	0	0	0	0	0	0	0	0	0	0
GH04	2009	8	-0.2	AMBR	1	0.952380952380952	0	0	0	4	0	0	0	0	0	0	0	0	0	0	80	0	0	0	0	0	0	0	0	0	0	0	0	0	0	0	0	0	0	0	0	0	0	0	0	0	0	0	0
GH04	2009	3	-0.7	AMBR	0	0.995	0	0	0	0	0	0	0	0	0	0	0	0	0	0	35	0	0	0	0	0	0	0	0	0	0	0	0	0	0	0	0	0	0	0	0	0	0	0	0	0	0	0	0
GH04	1988	5	0	AMBR	1	0.466666666666667	0	0	0	80	0	0	0	0	0	0	0	0	0	0	70	0	0	0	0	0	0	0	0	0	0	0	0	0	0	0	0	0	0	0	0	0	0	0	0	0	0	0	0
GH04	1988	6	0.2	AMBR	0	0.995	0	50	0	0	0	0	0	0	0	0	0	0	0	0	50	0	0	0	0	0	0	0	0	0	0	0	0	0	0	0	0	0	0	0	0	0	0	0	0	0	0	0	0
GH04	2009	4	-0.6	AMBR	0	0.995	0	0	0	0	0	0	0	0	0	0	0	0	0	0	8	0	0	0	0	0	0	0	0	0	0	0	0	0	0	0	0	0	0	0	0	0	0	0	0	0	0	0	0
GH04	1988	8	0.6	AMBR	2	0.380952380952381	0	0	0	0	0	0	0	0	0	0	0	0	0	0	80	0	60	0	0	0	0	0	0	0	0	70	0	0	0	0	0	0	0	0	0	0	0	0	0	0	0	0	0
GH04	1988	7	0.4	AMBR	2	0.444444444444444	0	0	0	0	0	0	0	0	0	0	0	0	0	0	80	0	70	0	0	0	0	0	0	0	0	30	0	0	0	0	0	0	0	0	0	0	0	0	0	0	0	0	0
GH05	1988	4	-0.333333333333333	AMBR	0	0.995	0	0	0	0	0	0	0	0	0	0	0	0	0	0	80	0	0	0	0	0	0	0	0	0	0	0	0	0	0	0	0	0	0	0	0	0	0	0	0	0	0	0	0
GH05	1988	6	0	AMBR	3	0.357142857142857	0	0	0	30	0	0	0	0	0	0	0	0	0	0	50	0	30	0	0	0	0	0	0	30	0	0	0	0	0	0	0	0	0	0	0	0	0	0	0	0	0	0	0
GH05	1988	10	1	AMBR	3	0.238095238095238	0	0	0	40	0	0	0	0	0	0	0	0	0	0	50	0	0	0	0	0	0	0	0	40	0	80	0	0	0	0	0	0	0	0	0	0	0	0	0	0	0	0	0
GH05	1988	5	-0.166666666666667	AMBR	1	0.466666666666667	0	0	0	0	0	0	0	0	0	0	0	0	0	0	70	0	0	0	0	0	0	0	0	0	0	80	0	0	0	0	0	0	0	0	0	0	0	0	0	0	0	0	0
GH05	1988	8	0.5	AMBR	3	0.380952380952381	0	0	0	40	0	0	0	0	0	0	0	0	0	0	80	0	20	0	0	0	0	0	0	70	0	0	0	0	0	0	0	0	0	0	0	0	0	0	0	0	0	0	0
GH05	2009	12	-0.0769230769230769	AMBR	4	0.123711340206186	0	0	0	0	0	0	0	0	0	0	0	0	0	0	12	0	0	0	0	80	0	0	0	2	3	0	0	0	0	0	0	0	0	0	0	0	0	0	0	0	0	0	0
GH05	1988	7	0.25	AMBR	3	0.28	0	0	0	0	0	0	0	0	50	0	0	0	0	0	70	0	60	0	0	0	0	0	0	70	0	0	0	0	0	0	0	0	0	0	0	0	0	0	0	0	0	0	0
GH05	2009	6	-0.538461538461538	AMBR	0	0.995	0	0	0	0	0	0	0	0	0	0	0	0	0	0	2	0	0	0	0	0	0	0	0	0	0	0	0	0	0	0	0	0	0	0	0	0	0	0	0	0	0	0	0
GH05	2009	10	-0.230769230769231	AMBR	3	0.108108108108108	0	0	0	0	0	0	0	0	0	0	0	0	0	0	8	0	0	0	0	5	0	0	0	0	0	1	0	0	0	0	0	0	0	60	0	0	0	0	0	0	0	0	0
GH05	2009	8	-0.384615384615385	AMBR	1	0.96551724137931	0	0	0	0	0	0	0	0	0	0	0	0	0	0	28	0	1	0	0	0	0	0	0	0	0	0	0	0	0	0	0	0	0	0	0	0	0	0	0	0	0	0	0
GH05	1988	9	0.75	AMBR	1	0.777777777777778	0	50	0	0	0	0	0	0	0	0	0	0	0	0	90	0	40	0	0	0	0	0	0	0	0	0	0	0	0	0	0	0	0	0	0	0	0	0	0	0	0	0	0
GH05	1988	3	-0.5	AMBR	0	0.995	0	0	0	0	0	0	0	0	0	0	0	0	0	0	80	0	0	0	0	0	0	0	0	0	0	0	0	0	0	0	0	0	0	0	0	0	0	0	0	0	0	0	0
GH05	2009	7	-0.461538461538462	AMBR	0	0.995	0	0	0	0	0	0	0	0	0	0	0	0	0	0	15	0	0	0	0	0	0	0	0	0	0	0	0	0	0	0	0	0	0	0	0	0	0	0	0	0	0	0	0
GH05	2009	9	-0.307692307692308	AMBR	5	0.141414141414141	0	0	4	0	0	0	0	0	0	0	0	0	4	0	7	0	0	0	0	30	0	0	0	4	0	0.5	0	0	0	0	0	0	0	0	0	0	0	0	0	0	0	0	0
GH05	2009	11	-0.153846153846154	AMBR	5	0.0816326530612245	0	0	2	0	0	0	0	0	0	0	0	0	20	0	8	0	0	0	0	30	0	0	0	0	0	0	0	3	0	0	0	0	0	35	0	0	0	0	0	0	0	0	0
GH05	1988	2	-0.666666666666667	AMBR	0	0.995	0	0	0	0	0	0	0	0	0	0	0	0	0	0	70	0	0	0	0	0	0	0	0	0	0	0	0	0	0	0	0	0	0	0	0	0	0	0	0	0	0	0	0
GH05	1988	1	-0.833333333333333	AMBR	1	0.005	0	0	0	70	0	0	0	0	0	0	0	0	0	0	0	0	0	0	0	0	0	0	0	0	0	0	0	0	0	0	0	0	0	0	0	0	0	0	0	0	0	0	0
GH05	2009	13	0	AMBR	3	0.515625	0	0	2	0	0	0	0	0	0	0	0	0	20	0	33	0	0	0	0	0	0	0	0	4	0	0	0	0	0	0	0	0	0	0	0	0	0	0	0	0	0	0	0
GH06	1988	5	0	AMBR	0	0.995	0	0	0	0	0	0	0	0	0	0	0	0	0	0	70	0	0	0	0	0	0	0	0	0	0	0	0	0	0	0	0	0	0	0	0	0	0	0	0	0	0	0	0
GH06	2009	8	0.4	AMBR	4	0.37037037037037	0	0	2	0	0	0	0	0	2	0	0	0	0	0	10	0	0	0	0	0	0	0	0	10	0	0	0	3	0	0	0	0	0	0	0	0	0	0	0	0	0	0	0
GH06	1988	8	0.6	AMBR	3	0.45	0	0	0	0	0	0	0	0	50	0	0	0	0	0	90	0	30	0	0	0	0	0	0	30	0	0	0	0	0	0	0	0	0	0	0	0	0	0	0	0	0	0	0
GH06	2009	7	0.2	AMBR	0	0.995	0	0	0	0	0	0	0	0	0	0	0	0	0	0	45	0	0	0	0	0	0	0	0	0	0	0	0	0	0	0	0	0	0	0	0	0	0	0	0	0	0	0	0
GH06	2009	5	-0.166666666666667	AMBR	1	0.005	0	0	0	11	0	0	0	0	0	0	0	0	0	0	0	0	0	0	0	0	0	0	0	0	0	0	0	0	0	0	0	0	0	0	0	0	0	0	0	0	0	0	0
GH06	1988	10	1	AMBR	1	0.5	0	0	0	0	0	0	0	0	0	0	0	0	0	0	50	0	0	0	0	0	0	0	0	50	0	0	0	0	0	0	0	0	0	0	0	0	0	0	0	0	0	0	0
GH06	1988	9	0.8	AMBR	2	0.636363636363636	0	60	0	0	0	0	0	0	0	0	0	0	0	0	80	0	50	0	0	0	0	0	0	30	0	0	0	0	0	0	0	0	0	0	0	0	0	0	0	0	0	0	0
GH06	1988	6	0.2	AMBR	1	0.583333333333333	0	0	0	0	0	0	0	0	0	0	0	0	0	0	70	0	50	0	0	0	0	0	0	0	0	0	0	0	0	0	0	0	0	0	0	0	0	0	0	0	0	0	0
GH06	1988	4	-0.2	AMBR	0	0.995	0	0	0	0	0	0	0	0	0	0	0	0	0	0	50	0	0	0	0	0	0	0	0	0	0	0	0	0	0	0	0	0	0	0	0	0	0	0	0	0	0	0	0
GH06	2009	11	1	AMBR	2	0.714285714285714	0	0	0	8	0	0	0	0	0	0	0	0	0	0	30	0	0	0	0	4	0	0	0	0	0	0	0	0	0	0	0	0	0	0	0	0	0	0	0	0	0	0	0
GH06	1988	7	0.4	AMBR	3	0.444444444444444	0	0	0	30	0	0	0	0	0	0	0	0	0	0	80	0	50	0	0	0	0	0	0	20	0	0	0	0	0	0	0	0	0	0	0	0	0	0	0	0	0	0	0
GH06	2009	9	0.6	AMBR	3	0.233333333333333	0	0	6	0	0	0	0	0	0	0	0	0	0	0	7	0	0	0	0	2	0	0	0	0	0	15	0	0	0	0	0	0	0	0	0	0	0	0	0	0	0	0	0
GH06	2009	10	0.8	AMBR	3	0.868852459016393	0	0	0	5	0	0	0	0	2	0	0	0	0	0	53	0	0	0	0	0	0	0	0	1	0	0	0	0	0	0	0	0	0	0	0	0	0	0	0	0	0	0	0
GH06	2009	6	0	AMBR	0	0.995	0	0	0	0	0	0	0	0	0	0	0	0	0	0	20	0	0	0	0	0	0	0	0	0	0	0	0	0	0	0	0	0	0	0	0	0	0	0	0	0	0	0	0
GH07	1988	9	0.8	AMBR	1	0.666666666666667	0	0	0	0	0	0	0	0	0	0	0	0	0	0	60	0	30	0	0	0	0	0	0	0	0	0	0	0	0	0	0	0	0	0	0	0	0	0	0	0	0	0	0
GH07	1988	3	-0.4	AMBR	0	0.005	40	0	0	0	0	0	0	0	0	0	0	0	0	0	0	0	0	0	0	0	0	0	0	0	0	0	0	0	0	0	0	0	0	0	0	0	0	0	0	0	0	0	0
GH07	1988	8	0.6	AMBR	2	0.384615384615385	0	0	0	0	0	0	0	0	0	0	0	0	0	0	50	0	40	0	0	0	0	0	0	0	0	0	0	0	0	0	0	0	0	0	0	0	0	0	0	0	0	0	0
GH07	1988	10	1	AMBR	1	0.4375	0	0	0	0	0	0	0	0	0	0	0	0	0	0	70	0	0	0	0	0	0	0	90	0	0	0	0	0	0	0	0	0	0	0	0	0	0	0	0	0	0	0	0
GH07	1988	7	0.4	AMBR	2	0.307692307692308	0	0	0	50	0	0	0	0	0	0	0	0	0	0	40	0	40	0	0	0	0	0	0	0	0	0	0	0	0	0	0	0	0	0	0	0	0	0	0	0	0	0	0
GH07	1988	5	0	AMBR	2	0.466666666666667	0	0	0	0	0	0	0	0	50	0	0	0	0	0	70	0	30	0	0	0	0	0	0	0	0	0	0	0	0	0	0	0	0	0	0	0	0	0	0	0	0	0	0
GH07	1988	4	-0.2	AMBR	2	0.421052631578947	0	0	0	60	0	0	0	0	0	0	0	0	0	0	80	0	50	0	0	0	0	0	0	0	0	0	0	0	0	0	0	0	0	0	0	0	0	0	0	0	0	0	0
GH07	2009	19	0.2	AMBR	0	0.995	0	0	0	0	0	0	0	0	0	0	0	0	0	0	1	0	0	0	0	0	0	0	0	0	0	0	0	0	0	0	0	0	0	0	0	0	0	0	0	0	0	0	0
GH07	1988	6	0.2	AMBR	2	0.444444444444444	0	0	0	50	0	0	0	0	0	0	0	0	0	0	80	0	50	0	0	0	0	0	0	0	0	0	0	0	0	0	0	0	0	0	0	0	0	0	0	0	0	0	0
GH09	2009	18	0.333333333333333	AMBR	4	0.371900826446281	0	0	0	3	0	0	0	0	3	0	0	0	0	0	45	0	0	0	0	0	0	0	0	0	0	0	0	0	0	0	0	0	0	0	0	0	0	0	0	0	0	0	0
GH09	2009	19	0.666666666666667	AMBR	1	0.673267326732673	0	0	0	3	0	0	0	0	0	0	0	0	0	0	68	0	0	0	0	0	0	0	0	0	0	0	0	0	0	0	0	0	0	0	0	0	0	0	0	0	0	0	0
GH09	2009	6	-0.647058823529412	AMBR	0	0.995	0	0	0	0	0	0	0	0	0	0	0	0	0	0	55	0	0	0	0	0	0	0	0	0	0	0	0	0	0	0	0	0	0	0	0	0	0	0	0	0	0	0	0
GH09	1988	9	0	AMBR	2	0.444444444444444	0	0	0	40	0	0	0	0	0	0	0	0	0	0	80	0	60	0	0	0	0	0	0	0	0	0	0	0	0	0	0	0	0	0	0	0	0	0	0	0	0	0	0
GH09	1988	10	1	AMBR	4	0.227272727272727	0	0	0	70	0	0	0	0	30	0	0	0	0	0	50	0	30	0	0	0	0	0	0	40	0	0	0	0	0	0	0	0	0	0	0	0	0	0	0	0	0	0	0
GH09	1988	7	-0.222222222222222	AMBR	2	0.529411764705882	0	0	0	50	0	0	0	0	0	0	0	0	0	0	90	0	30	0	0	0	0	0	0	0	0	0	0	0	0	0	0	0	0	0	0	0	0	0	0	0	0	0	0
GH09	1988	5	-0.444444444444444	AMBR	0	0.995	0	0	0	0	0	0	0	0	0	0	0	0	0	0	90	0	0	0	0	0	0	0	0	0	0	0	0	0	0	0	0	0	0	0	0	0	0	0	0	0	0	0	0
GH09	2009	20	1	AMBR	3	0.909090909090909	0	0	0	8	0	0	0	0	0	0	0	0	0	0	100	1	1	0	0	0	0	0	0	0	0	0	0	0	0	0	0	0	0	0	0	0	0	0	0	0	0	0	0
GH09	2009	5	-0.705882352941177	AMBR	0	0.995	0	0	0	0	0	0	0	0	0	0	0	0	0	0	65	0	0	0	0	0	0	0	0	0	0	0	0	0	0	0	0	0	0	0	0	0	0	0	0	0	0	0	0
GH09	2009	15	-0.117647058823529	AMBR	2	0.80188679245283	0	0	0	0	0	0	0	0	0	0	0	0	0	0	85	0	0	0	0	0	0	0	0	3	0	0	0	0	0	0	0	0	0	0	0	0	0	0	0	0	0	0	0
GH09	2009	14	-0.176470588235294	AMBR	4	0.769230769230769	0	0	8	0	0	0	0	0	0	0	0	0	3	0	65	0	0.5	0	0	0	0	0	0	3	0	0	0	0	0	0	0	0	0	0	0	0	0	0	0	0	0	0	0
GH09	2009	17	0	AMBR	3	0.666666666666667	0	0	0	0	0	0	0	0	15	0	0	0	0	0	100	0	8	0	0	0	0	0	0	0	0	0	0	0	0	0	0	0	0	0	0	0	0	0	0	0	0	0	0
GH09	2009	7	-0.588235294117647	AMBR	0	0.995	0	0	0	0	0	0	0	0	0	0	0	0	0	0	18	0	0	0	0	0	0	0	0	0	0	0	0	0	0	0	0	0	0	0	0	0	0	0	0	0	0	0	0
GH09	2009	16	-0.0588235294117647	AMBR	3	0.408805031446541	0	0	0	3	0	0	0	0	1	0	0	0	0	0	65	0	0	0	0	0	0	0	0	10	0	0	0	0	0	0	0	0	0	0	0	0	0	0	0	0	0	0	0
GH09	2009	12	-0.294117647058824	AMBR	5	0.44	0	0	0	0	0	0	0	0	1	0	0	0	5	0	22	0	0	0	0	0	0	0	0	0	2	0	0	0	0	0	0	0	0	20	0	0	0	0	0	0	0	0	0
GH09	1988	4	-0.555555555555556	AMBR	0	0.995	0	0	0	0	0	0	0	0	0	0	0	0	0	0	90	0	0	0	0	0	0	0	0	0	0	0	0	0	0	0	0	0	0	0	0	0	0	0	0	0	0	0	0
GH09	1988	6	-0.333333333333333	AMBR	0	0.995	0	0	0	0	0	0	0	0	0	0	0	0	0	0	40	0	0	0	0	0	0	0	0	0	0	0	0	0	0	0	0	0	0	0	0	0	0	0	0	0	0	0	0
GH09	2009	10	-0.411764705882353	AMBR	3	0.59375	0	0	0	0	0	0	0	0	0	0	0	0	10	0	38	0	0	0	0	0	0	0	0	15	0	0	0	1	0	0	0	0	0	0	0	0	0	0	0	0	0	0	0
GH09	1988	8	-0.111111111111111	AMBR	3	0.333333333333333	0	0	0	30	0	0	0	0	80	0	0	0	0	0	70	0	0	0	0	0	0	0	0	30	0	0	0	0	0	0	0	0	0	0	0	0	0	0	0	0	0	0	0
GH09	2009	11	-0.352941176470588	AMBR	3	0.656716417910448	0	0	0	0	0	0	0	0	1	0	0	0	0	0	44	0	0	0	0	0	0	0	0	2	0	0	0	0	0	0	0	0	0	20	0	0	0	0	0	0	0	0	0
GH09	2009	9	-0.470588235294118	AMBR	3	0.526315789473684	0	0	0	0	0	0	0	0	10	0	0	0	0	0	20	0	5	0	0	0	0	0	0	3	0	0	0	0	0	0	0	0	0	0	0	0	0	0	0	0	0	0	0
GH09	1988	2	-0.777777777777778	AMBR	0	0.995	0	0	0	0	0	0	0	0	0	0	0	0	0	0	90	0	0	0	0	0	0	0	0	0	0	0	0	0	0	0	0	0	0	0	0	0	0	0	0	0	0	0	0
GH09	2009	8	-0.529411764705882	AMBR	1	0.971428571428571	0	0	0	0	0	0	0	0	1	0	0	0	0	0	34	0	0	0	0	0	0	0	0	0	0	0	0	0	0	0	0	0	0	0	0	0	0	0	0	0	0	0	0
GH09	2009	13	-0.235294117647059	AMBR	4	0.787878787878788	0	0	0	0	0	0	0	0	0	0	0	0	12	0	52	0	0	0	0	0	0	0	0	1	1	0	0	0	0	0	0	0	0	0	0	0	0	0	0	0	0	0	0
GH09	1988	1	-0.888888888888889	AMBR	0	0.995	0	0	0	0	0	0	0	0	0	0	0	0	0	0	50	0	0	0	0	0	0	0	0	0	0	0	0	0	0	0	0	0	0	0	0	0	0	0	0	0	0	0	0
GH09	1988	3	-0.666666666666667	AMBR	0	0.995	0	0	0	0	0	0	0	0	0	0	0	0	0	0	90	0	0	0	0	0	0	0	0	0	0	0	0	0	0	0	0	0	0	0	0	0	0	0	0	0	0	0	0
GH11	1988	3	-0.454545454545455	AMBR	1	0.75	0	0	0	20	0	0	0	0	0	0	0	0	0	0	60	0	0	0	0	0	0	0	0	0	0	0	0	0	0	0	0	0	0	0	0	0	0	0	0	0	0	0	0
GH11	1988	8	0.555555555555556	AMBR	2	0.454545454545455	0	40	0	0	0	0	0	0	0	0	0	0	0	0	60	0	60	0	0	0	0	0	0	60	0	0	0	0	0	0	0	0	0	0	0	0	0	0	0	0	0	0	0
GH11	1988	10	1	AMBR	4	0.296296296296296	0	50	0	40	0	0	0	0	0	0	0	0	0	0	30	0	60	0	0	0	0	0	0	40	0	50	0	0	0	0	0	0	0	0	0	0	0	0	0	0	0	0	0
GH11	1988	7	0.333333333333333	AMBR	2	0.583333333333333	0	0	0	30	0	0	0	0	0	0	0	0	0	0	70	0	20	0	0	0	0	0	0	0	0	0	0	0	0	0	0	0	0	0	0	0	0	0	0	0	0	0	0
GH11	1988	2	-0.636363636363636	AMBR	1	0.005	30	0	0	90	0	0	0	0	0	0	0	0	0	0	0	0	0	0	0	0	0	0	0	0	0	0	0	0	0	0	0	0	0	0	0	0	0	0	0	0	0	0	0
GH11	1988	4	-0.272727272727273	AMBR	1	0.005	0	0	0	30	0	0	0	0	0	0	0	0	0	0	0	0	0	0	0	0	0	0	0	0	0	0	0	0	0	0	0	0	0	0	0	0	0	0	0	0	0	0	0
GH11	2009	26	0.666666666666667	AMBR	0	0.995	0	0	0	0	0	0	0	0	0	0	0	0	0	0	10	0	0	0	0	0	0	0	0	0	0	0	0	0	0	0	0	0	0	0	0	0	0	0	0	0	0	0	0
GH11	1988	5	-0.0909090909090909	AMBR	0	0.995	0	0	0	0	0	0	0	0	0	0	0	0	0	0	70	0	0	0	0	0	0	0	0	0	0	0	0	0	0	0	0	0	0	0	0	0	0	0	0	0	0	0	0
GH11	2009	2	-0.851851851851852	AMBR	0	0.005	25	0	0	0	0	0	0	0	0	0	0	0	0	0	0	0	0	0	0	0	0	0	0	0	0	0	0	0	0	0	0	0	0	0	0	0	0	0	0	0	0	0	0
GH11	2009	8	-0.407407407407407	AMBR	0	0.005	15	0	0	0	0	0	0	0	0	0	0	0	0	0	0	0	0	0	0	0	0	0	0	0	0	0	0	0	0	0	0	0	0	0	0	0	0	0	0	0	0	0	0
GH11	2009	27	0.75	AMBR	0	0.995	0	0	0	0	0	0	0	0	0	0	0	0	0	0	4	0	0	0	0	0	0	0	0	0	0	0	0	0	0	0	0	0	0	0	0	0	0	0	0	0	0	0	0
GH11	1988	9	0.777777777777778	AMBR	3	0.315789473684211	0	30	0	0	0	0	0	0	0	0	0	0	0	0	30	0	30	0	0	0	0	0	0	50	0	50	0	0	0	0	0	0	0	0	0	0	0	0	0	0	0	0	0
GH11	2009	18	0	AMBR	0	0.995	0	0	0	0	0	0	0	0	0	0	0	0	0	0	30	0	0	0	0	0	0	0	0	0	0	0	0	0	0	0	0	0	0	0	0	0	0	0	0	0	0	0	0
GH11	2009	14	-0.148148148148148	AMBR	0	0.005	40	0	0	0	0	0	0	0	0	0	0	0	0	0	0	0	0	0	0	0	0	0	0	0	0	0	0	0	0	0	0	0	0	0	0	0	0	0	0	0	0	0	0
GH11	2009	11	-0.222222222222222	AMBR	1	0.005	20	0	0	0	0	0	30	0	0	0	0	0	0	0	0	0	0	0	0	0	0	0	0	0	0	0	0	0	0	0	0	0	0	0	0	0	0	0	0	0	0	0	0
GH11	2009	21	0.25	AMBR	0	0.995	0	0	0	0	0	0	0	0	0	0	0	0	0	0	2	0	0	0	0	0	0	0	0	0	0	0	0	0	0	0	0	0	0	0	0	0	0	0	0	0	0	0	0
GH11	2009	12	-0.222222222222222	AMBR	0	0.995	0	0	0	0	0	0	0	0	0	0	0	0	0	0	6	0	0	0	0	0	0	0	0	0	0	0	0	0	0	0	0	0	0	0	0	0	0	0	0	0	0	0	0
GH11	1988	6	0.111111111111111	AMBR	1	0.5625	0	0	0	0	0	0	0	0	0	0	0	0	0	0	90	0	70	0	0	0	0	0	0	0	0	0	0	0	0	0	0	0	0	0	0	0	0	0	0	0	0	0	0
GH11	2009	17	-0.037037037037037	AMBR	0	0.995	0	0	0	0	0	0	0	0	0	0	0	0	0	0	15	0	0	0	0	0	0	0	0	0	0	0	0	0	0	0	0	0	0	0	0	0	0	0	0	0	0	0	0
GH11	2009	22	0.333333333333333	AMBR	0	0.995	0	0	0	0	0	0	0	0	0	0	0	0	0	0	2	0	0	0	0	0	0	0	0	0	0	0	0	0	0	0	0	0	0	0	0	0	0	0	0	0	0	0	0
GH11	2009	24	0.5	AMBR	0	0.995	0	0	0	0	0	0	0	0	0	0	0	0	0	0	50	0	0	0	0	0	0	0	0	0	0	0	0	0	0	0	0	0	0	0	0	0	0	0	0	0	0	0	0
GH12	2009	35	0.2	AMBR	0	0.995	0	0	0	0	0	0	0	0	0	0	0	0	0	0	18	0	0	0	0	0	0	0	0	0	0	0	0	0	0	0	0	0	0	0	0	0	0	0	0	0	0	0	0
GH12	1988	8	0.714285714285714	AMBR	2	0.5	0	0	0	0	0	0	0	0	0	0	0	0	0	0	70	0	40	0	0	0	0	0	0	30	0	0	0	0	0	0	0	0	0	0	0	0	0	0	0	0	0	0	0
GH12	1988	9	0.857142857142857	AMBR	2	0.466666666666667	0	0	0	50	0	0	0	0	30	0	0	0	0	0	70	0	0	0	0	0	0	0	0	0	0	0	0	0	0	0	0	0	0	0	0	0	0	0	0	0	0	0	0
GH12	1988	2	-0.333333333333333	AMBR	0	0.995	0	0	0	0	0	0	0	0	0	0	0	0	0	0	20	0	0	0	0	0	0	0	0	0	0	0	0	0	0	0	0	0	0	0	0	0	0	0	0	0	0	0	0
GH12	1988	5	0.285714285714286	AMBR	4	0.275862068965517	0	0	0	40	0	0	0	0	0	0	0	0	0	0	80	0	80	0	0	0	0	0	0	70	0	0	0	20	0	0	0	0	0	0	0	0	0	0	0	0	0	0	0
GH12	1988	6	0.428571428571429	AMBR	1	0.733333333333333	0	30	0	0	0	0	0	0	0	0	0	0	0	0	80	0	40	0	0	0	0	0	0	0	0	0	0	0	0	0	0	0	0	0	0	0	0	0	0	0	0	0	0
GH12	1988	4	0.142857142857143	AMBR	2	0.375	0	0	0	0	0	0	0	0	0	0	0	0	0	0	90	0	80	0	0	0	0	0	0	70	0	0	0	0	0	0	0	0	0	0	0	0	0	0	0	0	0	0	0
GH12	1988	3	0	AMBR	0	0.995	0	0	0	0	0	0	0	0	0	0	0	0	0	0	80	0	0	0	0	0	0	0	0	0	0	0	0	0	0	0	0	0	0	0	0	0	0	0	0	0	0	0	0
GH12	1988	7	0.571428571428571	AMBR	3	0.529411764705882	0	30	20	0	0	0	0	0	30	0	0	0	0	0	60	0	0	0	0	0	0	0	0	30	0	0	0	0	0	0	0	0	0	0	0	0	0	0	0	0	0	0	0
GH12	2009	34	0	AMBR	1	0.833333333333333	0	0	0	2	0	0	0	0	0	0	0	0	0	0	10	0	0	0	0	0	0	0	0	0	0	0	0	0	0	0	0	0	0	0	0	0	0	0	0	0	0	0	0
GH12	2009	13	-0.566666666666667	AMBR	0	0.995	0	0	0	0	0	0	0	0	0	0	0	0	0	0	3	0	0	0	0	0	0	0	0	0	0	0	0	0	0	0	0	0	0	0	0	0	0	0	0	0	0	0	0
GH12	1988	10	1	AMBR	1	0.555555555555556	0	0	0	0	0	0	0	0	0	0	0	0	0	0	50	0	40	0	0	0	0	0	0	0	0	0	0	0	0	0	0	0	0	0	0	0	0	0	0	0	0	0	0
GH12	2009	33	-0.0166666666666667	AMBR	1	0.5	0	0	0	5	0	0	0	0	0	0	0	0	0	0	5	0	0	0	0	0	0	0	0	0	0	0	0	0	0	0	0	0	0	0	0	0	0	0	0	0	0	0	0
GH12	2009	38	0.8	AMBR	2	0.5	0	0	0	0	0	0	0	0	0	0	0	0	0	0	3	0	1	2	0	0	0	0	0	0	0	0	0	0	0	0	0	0	0	0	0	0	0	0	0	0	0	0	0
GH12	2009	37	0.6	AMBR	1	0.428571428571429	0	0	0	0	0	0	0	0	0	0	0	0	0	0	6	0	8	0	0	0	0	0	0	0	0	0	0	0	0	0	0	0	0	0	0	0	0	0	0	0	0	0	0
GH12	2009	36	0.4	AMBR	1	0.981818181818182	0	0	0	0	0	0	0	0	0	0	0	0	0	0	27	0	0	0	0	0	0	0	0	0.5	0	0	0	0	0	0	0	0	0	0	0	0	0	0	0	0	0	0	0
GH12	2009	20	-0.333333333333333	AMBR	0	0.995	0	0	0	0	0	0	0	0	0	0	0	0	0	0	11	0	0	0	0	0	0	0	0	0	0	0	0	0	0	0	0	0	0	0	0	0	0	0	0	0	0	0	0
GH12	2009	28	-0.1	AMBR	1	0.005	0	0	0	0	0	0	0	0	0	0	0	0	0	0	0	0	0	2	0	0	0	0	0	0	0	0	0	0	0	0	0	0	0	0	0	0	0	0	0	0	0	0	0
GH12	2009	39	1	AMBR	2	0.565217391304348	0	0	0	0	0	0	0	0	0	0	0	0	0	0	13	0	5	5	0	0	0	0	0	0	0	0	0	0	0	0	0	0	0	0	0	0	0	0	0	0	0	0	0
GH13	1988	7	0.571428571428571	AMBR	3	0.333333333333333	0	0	0	60	0	0	0	0	0	0	0	0	0	0	80	40	60	0	0	0	0	0	0	0	0	0	0	0	0	0	0	0	0	0	0	0	0	0	0	0	0	0	0
GH13	1988	4	0.142857142857143	AMBR	0	0.995	0	0	0	0	0	0	0	0	0	0	0	0	0	0	70	0	0	0	0	0	0	0	0	0	0	0	0	0	0	0	0	0	0	0	0	0	0	0	0	0	0	0	0
GH13	2009	12	-0.142857142857143	AMBR	3	0.0674157303370786	0	0	0	0	0	0	0	0	0	0	0	0	0	0	6	0	0	0	0	50	0	0	0	3	0	0	0	0	0	0	0	0	0	30	0	0	0	0	0	0	0	0	0
GH13	2009	13	-0.0714285714285714	AMBR	3	0.12	0	0	0	0	0	40	0	0	0	0	0	0	10	0	12	0	0	0	0	0	0	0	0	0	0	0	0	0	0	0	0	0	0	33	0	0	0	0	0	0	0	0	0
GH13	2009	9	-0.357142857142857	AMBR	0	0.995	0	0	0	0	0	0	0	0	0	0	0	0	0	0	8	0	0	0	0	0	0	0	0	0	0	0	0	0	0	0	0	0	0	0	0	0	0	0	0	0	0	0	0
GH13	1988	5	0.285714285714286	AMBR	3	0.333333333333333	0	0	0	40	0	0	0	0	0	0	0	0	0	0	80	0	50	0	0	0	0	0	0	0	0	0	0	0	0	0	0	0	0	0	0	0	0	0	0	0	0	0	0
GH13	1988	2	-0.333333333333333	AMBR	0	0.995	0	0	0	0	0	0	0	0	0	0	0	0	0	0	80	0	0	0	0	0	0	0	0	0	0	0	0	0	0	0	0	0	0	0	0	0	0	0	0	0	0	0	0
GH13	1988	10	1	AMBR	2	0.5	0	50	0	0	0	0	0	0	0	0	0	0	0	0	30	0	0	0	0	0	0	0	0	40	0	40	0	0	0	0	0	0	0	0	0	0	0	0	0	0	0	0	0
GH13	1988	8	0.714285714285714	AMBR	3	0.473684210526316	0	0	0	30	0	0	0	0	30	0	0	0	0	0	90	0	0	0	0	0	0	0	0	40	0	0	0	0	0	0	0	0	0	0	0	0	0	0	0	0	0	0	0
GH13	1988	3	0	AMBR	0	0.995	0	0	0	0	0	0	0	0	0	0	0	0	0	0	50	0	0	0	0	0	0	0	0	0	0	0	0	0	0	0	0	0	0	0	0	0	0	0	0	0	0	0	0
GH13	1988	9	0.857142857142857	AMBR	2	0.428571428571429	0	0	0	0	0	0	0	0	50	0	0	0	0	0	60	0	30	0	0	0	0	0	0	0	0	0	0	0	0	0	0	0	0	0	0	0	0	0	0	0	0	0	0
GH13	1988	6	0.428571428571429	AMBR	2	0.5	0	50	0	50	0	0	0	0	0	0	0	0	0	0	50	0	50	0	0	0	0	0	0	0	0	0	0	0	0	0	0	0	0	0	0	0	0	0	0	0	0	0	0
GH13	2009	10	-0.285714285714286	AMBR	1	0.785714285714286	0	0	0	0	0	0	0	0	0	0	0	0	0	0	11	0	0	0	0	0	0	0	0	0	0	0	0	3	0	0	0	0	0	0	0	0	0	0	0	0	0	0	0
GH13	2009	14	0	AMBR	3	0.391304347826087	0	18	0	0	0	0	0	0	0	0	0	0	0	0	18	3	0	0	0	0	0	0	0	3	0	0	0	0	0	0	0	0	0	50	0	0	0	0	0	0	0	0	0
GH13	2009	11	-0.214285714285714	AMBR	3	0.702702702702703	0	0	1	0	0	0	0	0	0.5	0	0	0	0	0	13	0	0	0	0	0	0	0	0	4	0	0	0	0	0	0	0	0	0	0	0	0	0	0	0	0	0	0	0
GH13	2009	8	-0.428571428571429	AMBR	0	0.995	0	0	0	0	0	0	0	0	0	0	0	0	0	0	40	0	0	0	0	0	0	0	0	0	0	0	0	0	0	0	0	0	0	0	0	0	0	0	0	0	0	0	0
GH17	2009	13	-0.35	AMBR	1	0.222222222222222	0	0	0	0	0	0	0	0	0	0	0	0	0	0	12	0	0	0	0	0	0	0	0	4	0	0	0	0	0	0	0	0	0	0	0	0	0	0	0	0	0	0	0
GH17	2009	21	1	AMBR	5	0.120689655172414	0	7	0	9	0	0	0	0	0	0	0	0	0	0	0	15	0	0	0	0	0	0	0	10	7	0	0	0	0	0	0	0	0	0	0	0	0	0	0	0	0	0	0
GH17	2009	15	-0.25	AMBR	3	0.924528301886792	0	0	0	0	0	0	0	0	3	0	0	0	0	0	98	0	2	0	0	0	0	0	0	3	0	0	0	0	0	0	0	0	0	0	0	0	0	0	0	0	0	0	0
GH17	2009	3	-0.85	AMBR	0	0.995	0	0	0	0	0	0	0	0	0	0	0	0	0	0	2	0	0	0	0	0	0	0	0	0	0	0	0	0	0	0	0	0	0	0	0	0	0	0	0	0	0	0	0
GH17	2009	20	0	AMBR	7	0.258064516129032	0	9	0	18	0	0	0	0	3	0	0	0	0	0	7	0	3	0	0	0	0	0	0	2	10	0	0	0	0	10	0	0	0	0	0	0	0	0	0	0	0	0	0
GH17	2009	8	-0.6	AMBR	0	0.995	0	0	0	0	0	0	0	0	0	0	0	0	0	0	55	0	0	0	0	0	0	0	0	0	0	0	0	0	0	0	0	0	0	0	0	0	0	0	0	0	0	0	0
GH17	2009	5	-0.75	AMBR	0	0.995	0	0	0	0	0	0	0	0	0	0	0	0	0	0	50	0	0	0	0	0	0	0	0	0	0	0	0	0	0	0	0	0	0	0	0	0	0	0	0	0	0	0	0
GH17	1988	5	-0.285714285714286	AMAR	1	0.727272727272727	0	80	0	0	0	0	0	0	0	0	0	0	0	0	0	0	30	0	0	0	0	0	0	0	0	0	0	0	0	0	0	0	0	0	0	0	0	0	0	0	0	0	0
GH17	1988	6	-0.142857142857143	AMAR	4	0.12	0	30	0	30	0	0	0	0	50	0	0	0	0	0	0	90	50	0	0	0	0	0	0	0	0	0	0	0	0	0	0	0	0	0	0	0	0	0	0	0	0	0	0
GH17	2009	14	-0.3	AMBR	0	0.995	0	0	0	0	0	0	0	0	0	0	0	0	0	0	98	0	0	0	0	0	0	0	0	0	0	0	0	0	0	0	0	0	0	0	0	0	0	0	0	0	0	0	0
GH17	2009	6	-0.7	AMBR	0	0.995	0	0	0	0	0	0	0	0	0	0	0	0	0	0	65	0	0	0	0	0	0	0	0	0	0	0	0	0	0	0	0	0	0	0	0	0	0	0	0	0	0	0	0
GH17	2009	4	-0.8	AMBR	0	0.995	0	0	0	0	0	0	0	0	0	0	0	0	0	0	11	0	0	0	0	0	0	0	0	0	0	0	0	0	0	0	0	0	0	0	0	0	0	0	0	0	0	0	0
GH17	2009	9	-0.55	AMBR	0	0.995	0	0	0	0	0	0	0	0	0	0	0	0	0	0	40	0	0	0	0	0	0	0	0	0	0	0	0	0	0	0	0	0	0	0	0	0	0	0	0	0	0	0	0
GH17	2009	7	-0.65	AMBR	0	0.995	0	0	0	0	0	0	0	0	0	0	0	0	0	0	5	0	0	0	0	0	0	0	0	0	0	0	0	0	0	0	0	0	0	0	0	0	0	0	0	0	0	0	0
GH17	2009	17	-0.15	AMBR	1	0.961538461538462	0	0	0	4	0	0	0	0	0	0	0	0	0	0	100	0	0	0	0	0	0	0	0	0	0	0	0	0	0	0	0	0	0	0	0	0	0	0	0	0	0	0	0
GH17	1988	10	0.75	AMAR	5	0.151515151515152	0	50	0	80	0	0	0	0	50	0	0	0	0	0	0	100	0	0	0	0	0	0	0	30	0	0	0	0	0	0	0	0	0	0	0	0	0	0	0	0	0	0	0
GH17	1988	4	-0.428571428571429	AMAR	1	0.5	0	50	0	50	0	0	0	0	0	0	0	0	0	0	0	0	0	0	0	0	0	0	0	0	0	0	0	0	0	0	0	0	0	0	0	0	0	0	0	0	0	0	0
GH17	2009	16	-0.2	AMBR	3	0.482142857142857	0	0	2	0	0	0	0	0	2	0	0	0	0	0	27	0	0	0	0	0	0	0	0	25	0	0	0	0	0	0	0	0	0	0	0	0	0	0	0	0	0	0	0
GH17	2009	12	-0.4	AMBR	2	0.833333333333333	0	0	0	0	0	0	0	0	3	0	0	0	0	0	30	0	0	0	0	0	0	0	0	3	0	0	0	0	0	0	0	0	0	0	0	0	0	0	0	0	0	0	0
GH17	2009	18	-0.1	AMBR	1	0.919540229885057	0	0	0	7	0	0	0	0	0	0	0	0	0	0	80	0	0	0	0	0	0	0	0	0	0	0	0	0	0	0	0	0	0	0	0	0	0	0	0	0	0	0	0
GH17	2009	10	-0.5	AMBR	0	0.995	0	0	0	0	0	0	0	0	0	0	0	0	0	0	55	0	0	0	0	0	0	0	0	0	0	0	0	0	0	0	0	0	0	0	0	0	0	0	0	0	0	0	0
GH17	2009	19	-0.05	AMBR	2	0.836538461538462	0	0	0	15	0	0	0	0	2	0	0	0	0	0	87	0	0	0	0	0	0	0	0	0	0	0	0	0	0	0	0	0	0	0	0	0	0	0	0	0	0	0	0
GH17	2009	11	-0.45	AMBR	0	0.995	0	0	0	0	0	0	0	0	0	0	0	0	0	0	60	0	0	0	0	0	0	0	0	0	0	0	0	0	0	0	0	0	0	0	0	0	0	0	0	0	0	0	0
GH17	1988	7	0	AMAR	3	0.444444444444444	0	80	0	30	0	0	0	0	0	0	0	0	0	0	0	0	40	0	0	0	0	0	0	30	0	0	0	0	0	0	0	0	0	0	0	0	0	0	0	0	0	0	0
GH17	1988	9	0.5	AMAR	5	0.005	0	0	0	50	0	0	0	0	100	0	0	0	0	0	0	80	40	0	0	0	0	0	0	30	0	0	0	0	0	0	0	0	0	0	0	0	0	0	0	0	0	0	0
GH17	1988	8	0.25	AMAR	4	0.258064516129032	0	80	0	80	0	0	0	0	30	0	0	0	0	0	0	80	40	0	0	0	0	0	0	0	0	0	0	0	0	0	0	0	0	0	0	0	0	0	0	0	0	0	0
GH18	2009	15	-0.318181818181818	AMBR	2	0.005	0	0	0	16	0	0	0	0	0	0	0	0	0	0	0	20	0	0	0	0	0	0	0	0	0	0	0	0	0	0	0	0	0	0	0	0	0	0	0	0	0	0	0
GH18	1988	9	0.25	AMAR	3	0.005	0	0	0	70	0	0	0	0	0	0	0	0	0	0	0	60	0	0	0	0	0	0	0	30	0	0	0	0	0	0	0	0	0	0	0	0	0	0	0	0	0	0	0
GH18	1988	10	0.5	AMAR	4	0.35	0	70	0	70	0	0	0	0	0	0	0	0	0	0	0	20	20	0	0	0	0	0	0	20	0	0	0	0	0	0	0	0	0	0	0	0	0	0	0	0	0	0	0
GH18	1988	6	-0.25	AMAR	4	0.005	0	0	0	90	0	0	0	0	50	0	0	0	0	0	0	0	50	0	0	0	0	0	0	0	0	0	0	0	0	0	0	0	0	0	0	0	0	0	0	0	0	0	0
GH18	2009	3	-0.863636363636364	AMBR	0	0.995	0	0	0	0	0	0	0	0	0	0	0	0	0	0	16	0	0	0	0	0	0	0	0	0	0	0	0	0	0	0	0	0	0	0	0	0	0	0	0	0	0	0	0
GH18	2009	14	-0.363636363636364	AMBR	2	0.277777777777778	0	25	0	35	0	0	0	0	0	0	0	0	0	0	0	30	0	0	0	0	0	0	0	0	0	0	0	0	0	0	0	0	0	0	0	0	0	0	0	0	0	0	0
GH18	2009	18	-0.181818181818182	AMBR	2	0.212765957446809	0	10	0	7	0	0	0	0	0	0	0	0	0	0	0	30	0	0	0	0	0	0	0	0	0	0	0	0	0	0	0	0	0	0	0	0	0	0	0	0	0	0	0
GH18	2009	9	-0.590909090909091	AMBR	2	0.862068965517241	0	0	0	0	0	0	0	0	10	0	0	0	0	0	75	0	0	0	0	0	0	0	0	2	0	0	0	0	0	0	0	0	0	0	0	0	0	0	0	0	0	0	0
GH18	2009	16	-0.272727272727273	AMBR	4	0.170212765957447	0	16	0	10	0	0	0	0	3	0	0	0	0	0	0	60	0	0	0	0	0	0	0	0	0	0	0	0	0	0	0	0	0	0	0	0	0	0	0	0	0	0	0
GH18	2009	12	-0.454545454545455	AMBR	1	0.150684931506849	0	11	0	62	0	0	0	0	0	0	0	0	0	0	0	0	0	0	0	0	0	0	0	0	0	0	0	0	0	0	0	0	0	0	0	0	0	0	0	0	0	0	0
GH18	2009	8	-0.636363636363636	AMBR	3	0.608695652173913	0	0	0	0	0	0	0	0	5	0	0	0	1	0	28	0	0	0	0	0	0	0	0	2	0	0	0	0	0	0	0	0	0	0	0	0	0	0	0	0	0	0	0
GH18	2009	6	-0.727272727272727	AMBR	2	0.8	0	0	0	0	0	0	0	0	0	0	0	0	1	0	12	0	2	0	0	0	0	0	0	0	0	0	0	0	0	0	0	0	0	0	0	0	0	0	0	0	0	0	0
GH18	1988	8	0	AMAR	5	0.005	0	0	0	20	0	0	0	0	30	0	0	0	0	0	0	40	0	0	0	0	0	0	0	40	0	0	0	0	0	0	0	0	0	0	0	0	0	0	0	0	0	0	0
GH18	1988	4	-0.5	AMAR	1	0.75	0	90	0	30	0	0	0	0	0	0	0	0	0	0	0	0	0	0	0	0	0	0	0	0	0	0	0	0	0	0	0	0	0	0	0	0	0	0	0	0	0	0	0
GH18	1988	5	-0.375	AMAR	2	0.4375	0	70	0	50	0	0	0	0	0	0	0	0	0	0	0	0	40	0	0	0	0	0	0	0	0	0	0	0	0	0	0	0	0	0	0	0	0	0	0	0	0	0	0
GH18	2009	13	-0.409090909090909	AMBR	1	0.0792079207920792	0	8	0	93	0	0	0	0	0	0	0	0	0	0	0	0	0	0	0	0	0	0	0	0	0	0	0	0	0	0	0	0	0	0	0	0	0	0	0	0	0	0	0
GH18	1988	7	-0.125	AMAR	4	0.303030303030303	0	100	0	70	0	0	0	0	30	0	0	0	0	0	0	0	40	0	0	0	0	0	0	0	0	0	0	0	0	0	0	0	0	0	0	0	0	0	0	0	0	0	0
GH18	2009	10	-0.545454545454545	AMBR	1	0.89622641509434	0	0	0	0	0	0	0	0	8	0	0	0	0	0	95	0	0	0	0	0	0	0	0	0	0	0	0	0	0	0	0	0	0	0	0	0	0	0	0	0	0	0	0
GH18	2009	17	-0.227272727272727	AMBR	2	0.258064516129032	0	8	0	18	0	0	0	0	0	0	0	0	0	0	0	5	0	0	0	0	0	0	0	0	0	0	0	0	0	0	0	0	0	0	0	0	0	0	0	0	0	0	0
GH18	2009	11	-0.5	AMBR	3	0.555555555555556	0	0	8	0	0	0	0	0	3	0	0	0	10	0	45	0	0	0	0	0	0	0	0	0	0	0	0	0	0	0	0	0	0	0	0	0	0	0	0	0	0	0	0
GH18	2009	7	-0.681818181818182	AMBR	1	0.961538461538462	0	3	0	0	0	0	0	0	0	0	0	0	0	0	47	0	2	0	0	0	0	0	0	0	0	0	0	0	0	0	0	0	0	0	0	0	0	0	0	0	0	0	0
GH18	2009	5	-0.772727272727273	AMBR	0	0.995	0	0	0	0	0	0	0	0	0	0	0	0	0	0	4	0	0	0	0	0	0	0	0	0	0	0	0	0	0	0	0	0	0	0	0	0	0	0	0	0	0	0	0
GH18	2009	4	-0.818181818181818	AMBR	0	0.995	0	0	0	0	0	0	0	0	0	0	0	0	0	0	5	0	0	0	0	0	0	0	0	0	0	0	0	0	0	0	0	0	0	0	0	0	0	0	0	0	0	0	0
GH20	1988	7	0.25	AMAR	1	0.333333333333333	0	40	0	0	0	0	0	0	0	0	0	0	0	0	0	0	80	0	0	0	0	0	0	0	0	0	0	0	0	0	0	0	0	0	0	0	0	0	0	0	0	0	0
GH20	1988	10	1	AMAR	4	0.269230769230769	0	70	0	0	0	0	0	0	30	0	0	0	0	0	0	0	0	0	0	0	0	0	0	30	0	0	0	0	0	0	0	0	0	100	0	0	0	0	0	0	0	0	0
GH20	1988	9	0.75	AMAR	3	0.005	0	0	0	0	0	0	0	0	0	0	0	0	0	0	0	0	30	0	0	50	0	0	0	0	0	0	0	0	0	0	0	0	0	0	0	0	0	0	0	0	0	0	0
GH20	1988	6	0	AMAR	0	0.995	0	90	0	0	0	0	0	0	0	0	0	0	0	0	0	0	0	0	0	0	0	0	0	0	0	0	0	0	0	0	0	0	0	0	0	0	0	0	0	0	0	0	0
GH20	2009	17	-0.15	AMBR	0	0.995	0	0	0	0	0	0	0	0	0	0	0	0	0	0	30	0	0	0	0	0	0	0	0	0	0	0	0	0	0	0	0	0	0	0	0	0	0	0	0	0	0	0	0
GH20	2009	16	-0.2	AMBR	0	0.995	0	0	0	0	0	0	0	0	0	0	0	0	0	0	14	0	0	0	0	0	0	0	0	0	0	0	0	0	0	0	0	0	0	0	0	0	0	0	0	0	0	0	0
GH20	1988	1	-0.833333333333333	AMAR	0	0.995	0	70	0	0	0	0	0	0	0	0	0	0	0	0	40	0	0	0	0	0	0	0	0	0	0	0	0	0	0	0	0	0	0	0	0	0	0	0	0	0	0	0	0
GH20	2009	11	-0.45	AMBR	0	0.995	0	0	0	0	0	0	0	0	0	0	0	0	0	0	6	0	0	0	0	0	0	0	0	0	0	0	0	0	0	0	0	0	0	0	0	0	0	0	0	0	0	0	0
GH20	2009	15	-0.25	AMBR	2	0.595238095238095	0	0	0	2	0	0	0	0	0	0	0	0	0	0	25	0	15	0	0	0	0	0	0	0	0	0	0	0	0	0	0	0	0	0	0	0	0	0	0	0	0	0	0
GH20	2009	19	-0.05	AMBR	2	0.75	0	0	0	4	0	0	0	0	0	0	0	0	0	0	15	0	0	0	0	1	0	0	0	0	0	0	0	0	0	0	0	0	0	0	0	0	0	0	0	0	0	0	0
GH20	1988	8	0.5	AMAR	1	0.4	0	60	0	0	0	0	0	0	0	0	0	0	0	0	0	0	90	0	0	0	0	0	0	0	0	0	0	0	0	0	0	0	0	0	0	0	0	0	0	0	0	0	0
GH20	2009	7	-0.65	AMBR	0	0.995	0	0	0	0	0	0	0	0	0	0	0	0	0	0	4	0	0	0	0	0	0	0	0	0	0	0	0	0	0	0	0	0	0	0	0	0	0	0	0	0	0	0	0
GH20	1988	4	-0.333333333333333	AMAR	0	0.995	0	30	0	0	0	0	0	0	0	0	0	0	0	0	0	0	0	0	0	0	0	0	0	0	0	0	0	0	0	0	0	0	0	0	0	0	0	0	0	0	0	0	0
GH20	2009	20	0	AMBR	2	0.754716981132076	0	23	0	12	0	0	0	0	0	0	0	0	0	0	17	1	0	0	0	0	0	0	0	0	0	0	0	0	0	0	0	0	0	0	0	0	0	0	0	0	0	0	0
GH20	2009	18	-0.1	AMBR	0	0.995	0	0	0	0	0	0	0	0	0	0	0	0	0	0	11	0	0	0	0	0	0	0	0	0	0	0	0	0	0	0	0	0	0	0	0	0	0	0	0	0	0	0	0
GH20	2009	13	-0.35	AMBR	0	0.995	0	0	0	0	0	0	0	0	0	0	0	0	0	0	5	0	0	0	0	0	0	0	0	0	0	0	0	0	0	0	0	0	0	0	0	0	0	0	0	0	0	0	0
GH20	2009	8	-0.6	AMBR	0	0.995	0	0	0	0	0	0	0	0	0	0	0	0	0	0	3	0	0	0	0	0	0	0	0	0	0	0	0	0	0	0	0	0	0	0	0	0	0	0	0	0	0	0	0
GH20	2009	14	-0.3	AMBR	0	0.995	0	0	0	0	0	0	0	0	0	0	0	0	0	0	15	0	0	0	0	0	0	0	0	0	0	0	0	0	0	0	0	0	0	0	0	0	0	0	0	0	0	0	0
GH20	2009	12	-0.4	AMBR	1	0.444444444444444	0	0	0	0	0	0	0	0	0	0	0	0	0	0	4	0	5	0	0	0	0	0	0	0	0	0	0	0	0	0	0	0	0	0	0	0	0	0	0	0	0	0	0
GH20A	1988	10	1	AMAR	2	0.1875	0	30	0	0	0	0	0	0	0	0	0	0	0	0	0	0	0	0	0	0	0	0	0	0	0	0	0	0	0	0	0	0	0	100	0	0	0	0	0	0	0	0	0
GH20A	2009	20	0.75	AMBR	0	0.995	0	0	0	0	0	0	0	0	0	0	0	0	0	0	15	0	0	0	0	0	0	0	0	0	0	0	0	0	0	0	0	0	0	0	0	0	0	0	0	0	0	0	0
GH20A	2009	18	0.625	AMBR	0	0.995	0	0	0	0	0	0	0	0	0	0	0	0	0	0	53	0	0	0	0	0	0	0	0	0	0	0	0	0	0	0	0	0	0	0	0	0	0	0	0	0	0	0	0
GH20A	2009	11	0.1875	AMBR	1	0.785714285714286	0	0	0	0	0	0	0	0	0	0	0	0	0	0	55	0	15	0	0	0	0	0	0	0	0	0	0	0	0	0	0	0	0	0	0	0	0	0	0	0	0	0	0
GH20A	2009	7	-0.125	AMBR	0	0.995	0	0	0	0	0	0	0	0	0	0	0	0	0	0	33	0	0	0	0	0	0	0	0	0	0	0	0	0	0	0	0	0	0	0	0	0	0	0	0	0	0	0	0
GH20A	2009	14	0.375	AMBR	0	0.995	0	0	0	0	0	0	0	0	0	0	0	0	0	0	70	0	0	0	0	0	0	0	0	0	0	0	0	0	0	0	0	0	0	0	0	0	0	0	0	0	0	0	0
GH20A	1988	4	-0.2	AMAR	1	0.833333333333333	0	100	0	20	0	0	0	0	0	0	0	0	0	0	0	0	0	0	0	0	0	0	0	0	0	0	0	0	0	0	0	0	0	0	0	0	0	0	0	0	0	0	0
GH20A	1988	7	0.4	AMAR	2	0.434782608695652	0	40	0	50	0	0	0	0	0	0	0	0	0	0	60	0	80	0	0	0	0	0	0	0	0	0	0	0	0	0	0	0	0	0	0	0	0	0	0	0	0	0	0
GH20A	1988	6	0.2	AMAR	1	0.619047619047619	0	80	0	80	0	0	0	0	0	0	0	0	0	0	50	0	0	0	0	0	0	0	0	0	0	0	0	0	0	0	0	0	0	0	0	0	0	0	0	0	0	0	0
GH20A	2009	21	0.8125	AMBR	0	0.995	0	0	0	0	0	0	0	0	0	0	0	0	0	0	15	0	0	0	0	0	0	0	0	0	0	0	0	0	0	0	0	0	0	0	0	0	0	0	0	0	0	0	0
GH20A	2009	19	0.6875	AMBR	0	0.995	0	0	0	0	0	0	0	0	0	0	0	0	0	0	12	0	0	0	0	0	0	0	0	0	0	0	0	0	0	0	0	0	0	0	0	0	0	0	0	0	0	0	0
GH20A	1988	9	0.8	AMAR	2	0.157894736842105	0	30	0	80	0	0	0	0	0	0	0	0	0	0	0	0	80	0	0	0	0	0	0	0	0	0	0	0	0	0	0	0	0	0	0	0	0	0	0	0	0	0	0
GH20A	1988	5	0	AMAR	0	0.995	0	100	0	0	0	0	0	0	0	0	0	0	0	0	0	0	0	0	0	0	0	0	0	0	0	0	0	0	0	0	0	0	0	0	0	0	0	0	0	0	0	0	0
GH20A	1988	3	-0.4	AMAR	1	0.5	0	30	0	30	0	0	0	0	0	0	0	0	0	0	0	0	0	0	0	0	0	0	0	0	0	0	0	0	0	0	0	0	0	0	0	0	0	0	0	0	0	0	0
GH20A	1988	8	0.6	AMAR	4	0.005	0	0	0	70	0	0	0	0	0	0	0	0	0	0	0	0	50	0	0	0	0	0	0	0	0	0	0	30	0	0	0	0	0	0	0	0	0	0	0	0	0	0	0
GH20A	2009	9	0.0625	AMBR	0	0.995	0	0	0	0	0	0	0	0	0	0	0	0	0	0	12	0	0	0	0	0	0	0	0	0	0	0	0	0	0	0	0	0	0	0	0	0	0	0	0	0	0	0	0
GH20A	2009	15	0.4375	AMBR	0	0.995	0	0	0	0	0	0	0	0	0	0	0	0	0	0	48	0	0	0	0	0	0	0	0	0	0	0	0	0	0	0	0	0	0	0	0	0	0	0	0	0	0	0	0
GH20A	2009	12	0.25	AMBR	1	0.833333333333333	0	0	0	8	0	0	0	0	0	0	0	0	0	0	40	0	0	0	0	0	0	0	0	0	0	0	0	0	0	0	0	0	0	0	0	0	0	0	0	0	0	0	0
GH20A	2009	23	0.9375	AMBR	0	0.995	0	0	0	0	0	0	0	0	0	0	0	0	0	0	100	0	0	0	0	0	0	0	0	0	0	0	0	0	0	0	0	0	0	0	0	0	0	0	0	0	0	0	0
GH20A	2009	22	0.875	AMBR	0	0.995	0	0	0	0	0	0	0	0	0	0	0	0	0	0	97	0	0	0	0	0	0	0	0	0	0	0	0	0	0	0	0	0	0	0	0	0	0	0	0	0	0	0	0
GH20A	2009	3	-0.625	AMBR	1	0.005	8	0	0	0	0	0	5	0	0	0	0	0	0	0	0	0	0	0	0	0	0	0	0	0	0	0	0	0	0	0	0	0	0	0	0	0	0	0	0	0	0	0	0
GH20A	2009	6	-0.25	AMBR	0	0.222222222222222	7	0	0	0	0	0	0	0	0	0	0	0	0	0	2	0	0	0	0	0	0	0	0	0	0	0	0	0	0	0	0	0	0	0	0	0	0	0	0	0	0	0	0
GH20A	2009	8	0	AMBR	0	0.995	0	0	0	0	0	0	0	0	0	0	0	0	0	0	18	0	0	0	0	0	0	0	0	0	0	0	0	0	0	0	0	0	0	0	0	0	0	0	0	0	0	0	0
GH20A	2009	16	0.5	AMBR	0	0.995	0	0	0	0	0	0	0	0	0	0	0	0	0	0	21	0	0	0	0	0	0	0	0	0	0	0	0	0	0	0	0	0	0	0	0	0	0	0	0	0	0	0	0
GH20A	2009	13	0.3125	AMBR	0	0.995	0	0	0	0	0	0	0	0	0	0	0	0	0	0	20	0	0	0	0	0	0	0	0	0	0	0	0	0	0	0	0	0	0	0	0	0	0	0	0	0	0	0	0
GH20A	2009	5	-0.375	AMBR	0	0.005	1	0	0	0	0	0	0	0	0	0	0	0	0	0	0	0	0	0	0	0	0	0	0	0	0	0	0	0	0	0	0	0	0	0	0	0	0	0	0	0	0	0	0
GH20A	2009	24	1	AMBR	0	0.995	0	0	0	0	0	0	0	0	0	0	0	0	0	0	95	0	0	0	0	0	0	0	0	0	0	0	0	0	0	0	0	0	0	0	0	0	0	0	0	0	0	0	0
GH20A	2009	17	0.5625	AMBR	0	0.995	0	0	0	0	0	0	0	0	0	0	0	0	0	0	8	0	0	0	0	0	0	0	0	0	0	0	0	0	0	0	0	0	0	0	0	0	0	0	0	0	0	0	0
GH20A	2009	2	-0.75	AMBR	0	0.005	2	0	0	0	0	0	0	0	0	0	0	0	0	0	0	0	0	0	0	0	0	0	0	0	0	0	0	0	0	0	0	0	0	0	0	0	0	0	0	0	0	0	0
GH20A	2009	10	0.125	AMBR	0	0.995	0	0	0	0	0	0	0	0	0	0	0	0	0	0	11	0	0	0	0	0	0	0	0	0	0	0	0	0	0	0	0	0	0	0	0	0	0	0	0	0	0	0	0
GH82	2009	5	-0.75	AMBR	0	0.995	0	0	0	0	0	0	0	0	0	0	0	0	0	0	6	0	0	0	0	0	0	0	0	0	0	0	0	0	0	0	0	0	0	0	0	0	0	0	0	0	0	0	0
GH82	2009	9	-0.55	AMBR	2	0.692307692307692	0	0	0	0	0	0	0	0	0	0	0	0	0	0	45	0	0	0	0	0	0	0	0	0	0	0	0	1	0	0	0	0	0	0	0	0	0	0	0	0	0	0	0
GH82	2009	13	-0.35	AMBR	5	0.547619047619048	0	23	2	4	0	0	0	0	0	0	0	0	0	0	0	0	0	0	0	0	0	0	0	6	2	0	0	0	0	0	0	0	0	0	0	0	0	0	0	0	0	0	0
GH82	2009	7	-0.65	AMBR	1	0.958904109589041	0	0	0	0	0	0	0	0	0	0	0	0	0	0	70	0	3	0	0	0	0	0	0	0	0	0	0	0	0	0	0	0	0	0	0	0	0	0	0	0	0	0	0
GH82	2009	8	-0.6	AMBR	4	0.442953020134228	0	0	0	0	0	0	0	0	1	0	0	0	0	0	33	0	0	0	0	0	0	0	0	15	0.5	0	0	0	0	0	0	0	0	0	0	0	0	0	0	0	0	0	0
GH82	1988	8	0	AMAR	2	0.19047619047619	0	40	0	80	0	0	0	0	0	0	0	0	0	0	0	0	90	0	0	0	0	0	0	0	0	0	0	0	0	0	0	0	0	0	0	0	0	0	0	0	0	0	0
GH82	1988	10	0.666666666666667	AMAR	3	0.005	0	0	0	70	0	0	0	0	0	0	0	0	0	0	0	60	40	0	0	0	0	0	0	0	0	0	0	0	0	0	0	0	0	0	0	0	0	0	0	0	0	0	0
GH82	1988	7	-0.125	AMAR	2	0.388888888888889	0	70	0	80	0	0	0	0	0	0	0	0	0	0	0	0	30	0	0	0	0	0	0	0	0	0	0	0	0	0	0	0	0	0	0	0	0	0	0	0	0	0	0
GH82	2009	19	-0.05	AMBR	2	0.005	0	0	0	0	0	0	0	0	5	0	0	0	0	0	0	0	0	0	0	0	0	0	0	0	0	0	0	0	0	0	0	0	0	0	0	0	0	0	0	0	0	0	0
GH82	2009	18	-0.1	AMBR	3	0.005	0	0	0	3	0	0	0	0	0	0	0	0	0	0	0	5	0	0	0	0	0	0	0	0	0	0	0	0	0	0	0	0	0	0	0	0	0	0	0	0	0	0	0
GH82	1988	11	1	AMAR	3	0.005	0	0	0	100	0	0	0	0	0	0	0	0	0	0	0	50	50	0	0	0	0	0	0	0	0	0	0	0	0	0	0	0	0	0	0	0	0	0	0	0	0	0	0
GH82	1988	6	-0.25	AMAR	1	0.529411764705882	0	90	0	80	0	0	0	0	0	0	0	0	0	0	0	0	0	0	0	0	0	0	0	0	0	0	0	0	0	0	0	0	0	0	0	0	0	0	0	0	0	0	0
GH82	2009	12	-0.4	AMBR	2	0.666666666666667	0	0	3	0	0	0	0	0	0	0	0	0	0	0	8	0	0	0	0	0	0	0	0	0	0	1	0	0	0	0	0	0	0	0	0	0	0	0	0	0	0	0	0
GH82	2009	16	-0.2	AMBR	4	0.005	0	0	0	100	0	0	0	0	2	0	0	0	0	0	0	1	1	0	0	0	0	0	0	0	0	0	0	0	0	0	0	0	0	0	0	0	0	0	0	0	0	0	0
GH82	2009	11	-0.45	AMBR	2	0.384615384615385	0	0	2	0	0	0	0	0	0	0	0	0	0	0	5	0	0	0	0	0	0	0	0	0	0	6	0	0	0	0	0	0	0	0	0	0	0	0	0	0	0	0	0
GH82	2009	10	-0.5	AMBR	1	0.833333333333333	0	0	0	0	0	0	0	0	0	0	0	0	0	0	30	0	0	0	0	0	0	0	0	0	0	6	0	0	0	0	0	0	0	0	0	0	0	0	0	0	0	0	0
GH82	2009	14	-0.3	AMBR	6	0.64321608040201	0	64	3	19	0	0	0	0	5	0	0	0	0	0	0	0	0	0	0	0	0	0	0	3	0.5	0	0	0	0	0	0	0	0	0	0	0	0	0	0	0	0	0	0
GH82	2009	4	-0.8	AMBR	0	0.995	0	0	0	0	0	0	0	0	0	0	0	0	0	0	13	0	0	0	0	0	0	0	0	0	0	0	0	0	0	0	0	0	0	0	0	0	0	0	0	0	0	0	0
GH82	2009	15	-0.25	AMBR	5	0.33125	0	53	0	75	0	0	0	0	7	0	0	0	0	0	0	0	0	0	0	0	0	0	0	15	10	0	0	0	0	0	0	0	0	0	0	0	0	0	0	0	0	0	0
GH82	2009	6	-0.7	AMBR	1	0.964912280701754	0	0	0	0	0	0	0	0	0	0	0	0	0	0	55	0	2	0	0	0	0	0	0	0	0	0	0	0	0	0	0	0	0	0	0	0	0	0	0	0	0	0	0
GH82	2009	17	-0.15	AMBR	4	0.488721804511278	0	65	0	50	0	0	0	0	3	0	0	0	0	0	0	10	5	0	0	0	0	0	0	0	0	0	0	0	0	0	0	0	0	0	0	0	0	0	0	0	0	0	0
GH82	1988	5	-0.375	AMAR	1	0.588235294117647	0	100	0	70	0	0	0	0	0	0	0	0	0	0	0	0	0	0	0	0	0	0	0	0	0	0	0	0	0	0	0	0	0	0	0	0	0	0	0	0	0	0	0
GH82	1988	9	0.333333333333333	AMAR	2	0.005	20	0	0	70	0	0	0	0	0	0	0	0	0	0	0	0	60	0	0	0	0	0	0	0	0	0	0	0	0	0	0	0	0	0	0	0	0	0	0	0	0	0	0
LB01	2009	14	0.166666666666667	AMBR	3	0.818181818181818	0	0	0	5	0	0	0	0	0	0	0	0	0	0	90	10	5	0	0	0	0	0	0	0	0	0	0	0	0	0	0	0	0	0	0	0	0	0	0	0	0	0	0
LB01	2009	8	-0.384615384615385	AMBR	0	0.995	0	0	0	0	0	0	0	0	0	0	0	0	0	0	58	0	0	0	0	0	0	0	0	0	0	0	0	0	0	0	0	0	0	0	0	0	0	0	0	0	0	0	0
LB01	2009	19	1	AMBR	1	0.791666666666667	0	0	10	0	0	0	0	0	0	0	0	0	0	0	95	0	0	0	0	0	0	0	0	0	0	0	0	0	0	0	0	0	0	0	0	0	0	0	0	0	0	0	0
LB01	1988	7	0.25	AMBR	0	0.995	0	0	0	0	0	0	0	0	0	0	0	0	0	0	80	0	0	0	0	0	0	0	0	0	0	0	0	0	0	0	0	0	0	0	0	0	0	0	0	0	0	0	0
LB01	1988	9	0.75	AMBR	1	0.818181818181818	0	0	0	20	0	0	0	0	0	0	0	0	0	0	90	0	0	0	0	0	0	0	0	0	0	0	0	0	0	0	0	0	0	0	0	0	0	0	0	0	0	0	0
LB01	1988	6	0	AMBR	0	0.995	0	0	0	0	0	0	0	0	0	0	0	0	0	0	100	0	0	0	0	0	0	0	0	0	0	0	0	0	0	0	0	0	0	0	0	0	0	0	0	0	0	0	0
LB01	1988	5	-0.166666666666667	AMBR	1	0.636363636363636	0	70	0	40	0	0	0	0	0	0	0	0	0	0	0	0	0	0	0	0	0	0	0	0	0	0	0	0	0	0	0	0	0	0	0	0	0	0	0	0	0	0	0
LB01	2009	10	-0.230769230769231	AMBR	0	0.995	0	0	0	0	0	0	0	0	0	0	0	0	0	0	30	0	0	0	0	0	0	0	0	0	0	0	0	0	0	0	0	0	0	0	0	0	0	0	0	0	0	0	0
LB01	2009	9	-0.307692307692308	AMBR	0	0.995	0	0	0	0	0	0	0	0	0	0	0	0	0	0	45	0	0	0	0	0	0	0	0	0	0	0	0	0	0	0	0	0	0	0	0	0	0	0	0	0	0	0	0
LB01	2009	16	0.5	AMBR	3	0.789473684210526	0	0	1	0	0	0	0	0	5	0	0	0	0	0	90	0	0	0	0	0	0	0	0	3	0	0	0	0	0	0	0	0	0	0	0	0	0	0	0	0	0	0	0
LB01	1988	8	0.5	AMBR	1	0.666666666666667	0	0	0	40	0	0	0	0	0	0	0	0	0	0	80	0	0	0	0	0	0	0	0	0	0	0	0	0	0	0	0	0	0	0	0	0	0	0	0	0	0	0	0
LB01	2009	13	0	AMBR	2	0.833333333333333	0	0	0	0	0	0	0	0	5	0	0	0	2	0	35	0	0	0	0	0	0	0	0	0	0	0	0	0	0	0	0	0	0	0	0	0	0	0	0	0	0	0	0
LB01	1988	4	-0.333333333333333	AMBR	1	0.005	0	0	0	0	0	0	0	0	0	0	0	0	0	0	0	0	0	0	0	0	0	0	0	0	0	0	0	0	0	0	0	0	80	0	0	0	0	0	0	0	0	0	0
LB01	2009	18	0.833333333333333	AMBR	3	0.700934579439252	0	0	2	15	0	0	0	0	0	0	0	0	0	0	75	0	5	0	0	0	0	0	0	0	0	0	0	0	0	0	0	0	0	0	0	0	0	0	0	0	0	0	0
LB01	2009	15	0.333333333333333	AMBR	6	0.225225225225225	0	0	0	5	0	0	0	0	0	0	0	0	1	0	25	0	0	0	0	0	0	0	0	40	0	20	20	0	0	0	0	0	0	0	0	0	0	0	0	0	0	0	0
LB01	2009	12	-0.0769230769230769	AMBR	1	0.975609756097561	0	0	0	0	0	0	0	0	0	0	0	0	2	0	80	0	0	0	0	0	0	0	0	0	0	0	0	0	0	0	0	0	0	0	0	0	0	0	0	0	0	0	0
LB01	2009	17	0.666666666666667	AMBR	2	0.940594059405941	0	0	1	5	0	0	0	0	0	0	0	0	0	0	95	0	0	0	0	0	0	0	0	0	0	0	0	0	0	0	0	0	0	0	0	0	0	0	0	0	0	0	0
LB02	2009	12	-0.142857142857143	AMBR	0	0.995	0	0	0	0	0	0	0	0	0	0	0	0	0	0	70	0	0	0	0	0	0	0	0	0	0	0	0	0	0	0	0	0	0	0	0	0	0	0	0	0	0	0	0
LB02	2009	24	1	AMBR	3	0.573770491803279	0	0	0	0	0	0	0	0	0	0	0	0	1	0	35	0	0	0	0	0	0	0	0	5	0	0	0	5	0	0	0	0	0	0	0	0	0	0	0	0	0	0	0
LB02	2009	21	0.7	AMBR	4	0.909090909090909	0	0	0	0	0	0	0	0	0	0	0	0	0	0	70	0	0	0	0	0	0	0	0	0	0	2	3	2	0	0	0	0	0	0	0	0	0	0	0	0	0	0	0
LB02	1988	9	0.5	AMBR	0	0.995	0	0	0	0	0	0	0	0	0	0	0	0	0	0	80	0	0	0	0	0	0	0	0	0	0	0	0	0	0	0	0	0	0	0	0	0	0	0	0	0	0	0	0
LB02	1988	7	-0.125	AMBR	0	0.995	0	0	0	0	0	0	0	0	0	0	0	0	0	0	100	0	0	0	0	0	0	0	0	0	0	0	0	0	0	0	0	0	0	0	0	0	0	0	0	0	0	0	0
LB02	2009	14	0	AMBR	0	0.995	0	0	0	0	0	0	0	0	0	0	0	0	0	0	8	0	0	0	0	0	0	0	0	0	0	0	0	0	0	0	0	0	0	0	0	0	0	0	0	0	0	0	0
LB02	2009	10	-0.285714285714286	AMBR	1	0.005	0	0	0	4	0	0	0	0	0	0	0	0	0	0	0	0	0	0	0	0	0	0	0	0	0	0	0	0	0	0	0	0	0	0	0	0	0	0	0	0	0	0	0
LB02	1988	6	-0.25	AMBR	1	0.555555555555556	0	0	0	0	0	0	0	0	0	0	0	0	0	0	50	0	0	0	0	0	0	0	0	0	0	0	0	0	0	0	0	0	40	0	0	0	0	0	0	0	0	0	0
LB02	2009	15	0.1	AMBR	0	0.995	0	0	0	0	0	0	0	0	0	0	0	0	0	0	22	0	0	0	0	0	0	0	0	0	0	0	0	0	0	0	0	0	0	0	0	0	0	0	0	0	0	0	0
LB02	2009	13	-0.0714285714285714	AMBR	0	0.995	0	0	0	0	0	0	0	0	0	0	0	0	0	0	6	0	0	0	0	0	0	0	0	0	0	0	0	0	0	0	0	0	0	0	0	0	0	0	0	0	0	0	0
LB02	2009	16	0.2	AMBR	0	0.995	0	0	0	0	0	0	0	0	0	0	0	0	0	0	25	0	0	0	0	0	0	0	0	0	0	0	0	0	0	0	0	0	0	0	0	0	0	0	0	0	0	0	0
LB02	2009	8	-0.428571428571429	AMBR	1	0.005	0	0	0	0	0	0	0	0	0	0	0	0	0	0	0	0	0	0	0	0	0	0	0	0	0	0	0	0	0	0	0	0	85	0	0	0	0	0	0	0	0	0	0
LB02	1988	3	-0.625	AMBR	1	0.005	0	0	0	0	0	0	0	0	0	0	0	0	0	0	0	0	0	0	0	0	0	0	0	0	0	0	0	0	0	0	0	0	100	0	0	0	0	0	0	0	0	0	0
LB02	1988	2	-0.75	AMBR	1	0.005	0	0	0	0	0	0	0	0	0	0	0	0	0	0	0	0	0	0	0	0	0	0	0	0	0	0	0	0	0	0	0	0	80	0	0	0	0	0	0	0	0	0	0
LB02	2009	11	-0.214285714285714	AMBR	1	0.005	0	0	0	0	0	0	0	0	0	0	0	0	0	0	0	0	0	0	0	0	0	0	0	0	0	0	0	0	0	0	0	0	90	0	0	0	0	0	0	0	0	0	0
LB02	2009	23	0.9	AMBR	5	0.412371134020619	0	0	30	0	0	0	0	0	3	0	0	0	1	0	40	0	0	0	0	0	0	0	0	10	0	0	0	3	0	0	0	0	0	0	0	0	0	0	0	0	0	0	0
LB02	2009	22	0.8	AMBR	5	0.616438356164384	0	0	8	0	0	0	0	0	3	0	0	0	1	0	45	0	0	0	0	0	0	0	0	10	0	0	0	1	0	0	0	0	0	0	0	0	0	0	0	0	0	0	0
LB02	2009	18	0.4	AMBR	0	0.995	0	0	0	0	0	0	0	0	0	0	0	0	0	0	13	0	0	0	0	0	0	0	0	0	0	0	0	0	0	0	0	0	0	0	0	0	0	0	0	0	0	0	0
LB02	2009	19	0.5	AMBR	0	0.995	0	0	0	0	0	0	0	0	0	0	0	0	0	0	35	0	0	0	0	0	0	0	0	0	0	0	0	0	0	0	0	0	0	0	0	0	0	0	0	0	0	0	0
LB02	1988	8	0	AMBR	0	0.995	0	0	0	0	0	0	0	0	0	0	0	0	0	0	80	0	0	0	0	0	0	0	0	0	0	0	0	0	0	0	0	0	0	0	0	0	0	0	0	0	0	0	0
LB02	1988	5	-0.375	AMBR	1	0.005	0	0	0	0	0	0	0	0	0	0	0	0	0	0	0	0	0	0	0	0	0	0	0	0	0	0	0	0	0	0	0	0	100	0	0	0	0	0	0	0	0	0	0
LB02	1988	10	1	AMBR	0	0.995	0	0	0	0	0	0	0	0	0	0	0	0	0	0	50	0	0	0	0	0	0	0	0	0	0	0	0	0	0	0	0	0	0	0	0	0	0	0	0	0	0	0	0
LB02	2009	17	0.3	AMBR	1	0.636363636363636	0	0	0	0	0	0	0	0	0	0	0	0	0	0	35	0	20	0	0	0	0	0	0	0	0	0	0	0	0	0	0	0	0	0	0	0	0	0	0	0	0	0	0
LB02	2009	9	-0.357142857142857	AMBR	1	0.005	0	0	0	0	0	0	0	0	0	0	0	0	0	0	0	0	0	0	0	0	0	0	0	0	0	0	0	0	0	0	0	0	60	0	0	0	0	0	0	0	0	0	0
LB02	2009	20	0.6	AMBR	0	0.995	0	0	0	0	0	0	0	0	0	0	0	0	0	0	90	0	0	0	0	0	0	0	0	0	0	0	0	0	0	0	0	0	0	0	0	0	0	0	0	0	0	0	0
LB03	2009	13	0.125	AMBR	0	0.995	0	0	0	0	0	0	0	0	0	0	0	0	0	0	2	0	0	0	0	0	0	0	0	0	0	0	0	0	0	0	0	0	0	0	0	0	0	0	0	0	0	0	0
LB03	2009	16	0.5	AMBR	0	0.995	0	0	0	0	0	0	0	0	0	0	0	0	0	0	27	0	0	0	0	0	0	0	0	0	0	0	0	0	0	0	0	0	0	0	0	0	0	0	0	0	0	0	0
LB03	2009	3	-0.75	AMBR	1	0.005	0	0	0	0	0	0	0	0	0	0	0	0	0	0	0	0	0	0	0	0	0	0	0	0	0	0	0	0	0	0	0	0	5	0	0	0	0	0	0	0	0	0	0
LB03	2009	17	0.625	AMBR	0	0.995	0	0	0	0	0	0	0	0	0	0	0	0	0	0	90	0	0	0	0	0	0	0	0	0	0	0	0	0	0	0	0	0	0	0	0	0	0	0	0	0	0	0	0
LB03	2009	12	0	AMBR	0	0.995	0	0	0	0	0	0	0	0	0	0	0	0	0	0	33	0	0	0	0	0	0	0	0	0	0	0	0	0	0	0	0	0	0	0	0	0	0	0	0	0	0	0	0
LB03	2009	20	1	AMBR	1	0.980392156862745	0	0	2	0	0	0	0	0	0	0	0	0	0	0	100	0	0	0	0	0	0	0	0	0	0	0	0	0	0	0	0	0	0	0	0	0	0	0	0	0	0	0	0
LB03	2009	2	-0.833333333333333	AMBR	0	0.005	8	0	0	0	0	0	0	0	0	0	0	0	0	0	0	0	0	0	0	0	0	0	0	0	0	0	0	0	0	0	0	0	0	0	0	0	0	0	0	0	0	0	0
LB03	2009	10	-0.166666666666667	AMBR	0	0.995	0	0	0	0	0	0	0	0	0	0	0	0	0	0	25	0	0	0	0	0	0	0	0	0	0	0	0	0	0	0	0	0	0	0	0	0	0	0	0	0	0	0	0
LB03	2009	18	0.75	AMBR	1	0.982142857142857	0	0	0	0	0	0	0	0	0	0	0	0	0	0	55	0	0	0	0	0	0	0	0	1	0	0	0	0	0	0	0	0	0	0	0	0	0	0	0	0	0	0	0
LB03	1988	9	-0.1	AMBR	1	0.5	0	0	0	0	0	0	0	0	0	0	0	0	0	0	50	0	0	0	0	0	0	0	0	0	0	0	0	0	0	0	0	0	50	0	0	0	0	0	0	0	0	0	0
LB03	1988	10	0	AMBR	0	0.995	0	0	0	0	0	0	0	0	0	0	0	0	0	0	70	0	0	0	0	0	0	0	0	0	0	0	0	0	0	0	0	0	0	0	0	0	0	0	0	0	0	0	0
LB03	1988	4	-0.6	AMBR	1	0.005	0	0	0	0	0	0	0	0	0	0	0	0	0	0	0	0	0	0	0	0	0	0	0	0	0	0	0	0	0	0	0	0	90	0	0	0	0	0	0	0	0	0	0
LB03	2009	14	0.25	AMBR	0	0.995	0	0	0	0	0	0	0	0	0	0	0	0	0	0	20	0	0	0	0	0	0	0	0	0	0	0	0	0	0	0	0	0	0	0	0	0	0	0	0	0	0	0	0
LB03	2009	11	-0.0833333333333333	AMBR	0	0.995	0	0	0	0	0	0	0	0	0	0	0	0	0	0	17	0	0	0	0	0	0	0	0	0	0	0	0	0	0	0	0	0	0	0	0	0	0	0	0	0	0	0	0
LB03	1988	7	-0.3	AMBR	2	0.1875	0	0	0	40	0	0	0	0	0	0	0	0	0	0	30	0	0	0	0	0	0	0	0	0	0	0	0	0	0	0	0	0	90	0	0	0	0	0	0	0	0	0	0
LB03	2009	19	0.875	AMBR	0	0.995	0	0	0	0	0	0	0	0	0	0	0	0	0	0	60	0	0	0	0	0	0	0	0	0	0	0	0	0	0	0	0	0	0	0	0	0	0	0	0	0	0	0	0
LB03	1988	2	-0.8	AMBR	1	0.005	0	0	0	0	0	0	0	0	0	0	0	0	0	0	0	0	0	0	0	0	0	0	0	0	0	0	0	0	0	0	0	0	80	0	0	0	0	0	0	0	0	0	0
LB03	1988	6	-0.4	AMBR	1	0.005	0	0	0	0	0	0	0	0	0	0	0	0	0	0	0	0	0	0	0	0	0	0	0	0	0	0	0	0	0	0	0	0	70	0	0	0	0	0	0	0	0	0	0
LB03	1988	5	-0.5	AMBR	2	0.005	0	0	0	40	0	0	0	0	0	0	0	0	0	0	0	0	0	0	0	0	0	0	0	0	0	0	0	0	0	0	0	0	80	0	0	0	0	0	0	0	0	0	0
LB03	2009	15	0.375	AMBR	0	0.995	0	0	0	0	0	0	0	0	0	0	0	0	0	0	25	0	0	0	0	0	0	0	0	0	0	0	0	0	0	0	0	0	0	0	0	0	0	0	0	0	0	0	0
LB03	1988	3	-0.7	AMBR	1	0.005	0	0	0	0	0	0	0	0	0	0	0	0	0	0	0	0	0	0	0	0	0	0	0	0	0	0	0	0	0	0	0	0	100	0	0	0	0	0	0	0	0	0	0
LB03	1988	8	-0.2	AMBR	0	0.995	0	0	0	0	0	0	0	0	0	0	0	0	0	0	20	0	0	0	0	0	0	0	0	0	0	0	0	0	0	0	0	0	0	0	0	0	0	0	0	0	0	0	0
LB05	2009	17	0.8	AMBR	2	0.925925925925926	0	0	0	0	0	0	0	0	0	0	0	0	0	0	100	0	0	0	0	0	0	0	0	5	0	0	0	3	0	0	0	0	0	0	0	0	0	0	0	0	0	0	0
LB05	2009	11	-0.153846153846154	AMBR	0	0.995	0	0	0	0	0	0	0	0	0	0	0	0	0	0	30	0	0	0	0	0	0	0	0	0	0	0	0	0	0	0	0	0	0	0	0	0	0	0	0	0	0	0	0
LB05	2009	15	0.4	AMBR	1	0.975609756097561	0	0	0	0	0	0	0	0	0	0	0	0	0	0	80	0	0	0	0	0	0	0	0	0	0	0	0	2	0	0	0	0	0	0	0	0	0	0	0	0	0	0	0
LB05	1988	7	-0.125	AMBR	1	0.272727272727273	0	0	0	0	0	0	0	0	0	0	0	0	0	0	30	0	0	0	0	0	0	0	0	0	0	0	0	0	0	0	0	0	80	0	0	0	0	0	0	0	0	0	0
LB05	2009	14	0.2	AMBR	0	0.995	0	0	0	0	0	0	0	0	0	0	0	0	0	0	65	0	0	0	0	0	0	0	0	0	0	0	0	0	0	0	0	0	0	0	0	0	0	0	0	0	0	0	0
LB05	1988	1	-0.875	AMBR	1	0.666666666666667	0	0	0	0	0	0	0	0	0	0	0	0	0	0	60	0	0	0	0	0	0	0	0	0	0	0	0	0	0	0	0	0	30	0	0	0	0	0	0	0	0	0	0
LB05	1988	10	1	AMBR	0	0.995	0	0	0	0	0	0	0	0	0	0	0	0	0	0	70	0	0	0	0	0	0	0	0	0	0	0	0	0	0	0	0	0	0	0	0	0	0	0	0	0	0	0	0
LB05	1988	9	0.5	AMBR	0	0.995	0	0	0	0	0	0	0	0	0	0	0	0	0	0	60	0	0	0	0	0	0	0	0	0	0	0	0	0	0	0	0	0	0	0	0	0	0	0	0	0	0	0	0
LB05	1988	8	0	AMBR	0	0.995	0	0	0	0	0	0	0	0	0	0	0	0	0	0	60	0	0	0	0	0	0	0	0	0	0	0	0	0	0	0	0	0	0	0	0	0	0	0	0	0	0	0	0
LB05	2009	16	0.6	AMBR	1	0.969387755102041	0	0	0	0	0	0	0	0	0	0	0	0	0	0	95	0	0	0	0	0	0	0	0	0	0	0	0	3	0	0	0	0	0	0	0	0	0	0	0	0	0	0	0
LB05	1988	6	-0.25	AMBR	1	0.005	0	0	0	0	0	0	0	0	0	0	0	0	0	0	0	0	0	0	0	0	0	0	0	0	0	0	0	0	0	0	0	0	0	0	0	0	0	0	0	0	0	0	0
LB05	2009	10	-0.230769230769231	AMBR	0	0.995	0	0	0	0	0	0	0	0	0	0	0	0	0	0	25	0	0	0	0	0	0	0	0	0	0	0	0	0	0	0	0	0	0	0	0	0	0	0	0	0	0	0	0
LB05	2009	9	-0.307692307692308	AMBR	1	0.005	0	0	0	0	0	0	0	0	0	0	0	0	0	0	0	0	0	0	0	0	0	0	0	0	0	0	0	0	0	0	0	0	35	0	0	0	0	0	0	0	0	0	0
LB05	2009	13	0	AMBR	1	0.619047619047619	0	0	0	8	0	0	0	0	0	0	0	0	0	0	13	0	0	0	0	0	0	0	0	0	0	0	0	0	0	0	0	0	0	0	0	0	0	0	0	0	0	0	0
LB05	2009	12	-0.0769230769230769	AMBR	0	0.995	0	0	0	0	0	0	0	0	0	0	0	0	0	0	65	0	0	0	0	0	0	0	0	0	0	0	0	0	0	0	0	0	0	0	0	0	0	0	0	0	0	0	0
LB05	2009	18	1	AMBR	3	0.298507462686567	0	0	0	0	0	0	0	0	0	0	0	0	3	0	20	0	0	0	0	0	0	0	0	0	0	25	0	4	0	0	0	0	0	0	0	0	0	0	0	0	0	0	0
LB06	1988	7	0.4	AMBR	0	0.995	0	0	0	0	0	0	0	0	0	0	0	0	0	0	90	0	0	0	0	0	0	0	0	0	0	0	0	0	0	0	0	0	0	0	0	0	0	0	0	0	0	0	0
LB06	1988	10	1	AMBR	2	0.388888888888889	0	0	0	0	0	0	0	0	0	0	0	0	0	0	70	0	30	0	0	0	0	0	0	80	0	0	0	0	0	0	0	0	0	0	0	0	0	0	0	0	0	0	0
LB06	1988	9	0.8	AMBR	3	0.541666666666667	0	40	0	0	0	0	0	0	30	0	0	0	0	0	90	0	30	0	0	0	0	0	0	50	0	0	0	0	0	0	0	0	0	0	0	0	0	0	0	0	0	0	0
LB06	2009	12	-0.0769230769230769	AMBR	0	0.995	0	0	0	0	0	0	0	0	0	0	0	0	0	0	37	0	0	0	0	0	0	0	0	0	0	0	0	0	0	0	0	0	0	0	0	0	0	0	0	0	0	0	0
LB06	2009	13	0	AMBR	1	0.958904109589041	0	0	0	3	0	0	0	0	0	0	0	0	0	0	70	0	0	0	0	0	0	0	0	0	0	0	0	0	0	0	0	0	0	0	0	0	0	0	0	0	0	0	0
LB06	2009	14	0.166666666666667	AMBR	1	0.888888888888889	0	0	0	0	0	0	0	0	0	0	0	0	0	0	80	0	10	0	0	0	0	0	0	0	0	0	0	0	0	0	0	0	0	0	0	0	0	0	0	0	0	0	0
LB06	2009	16	0.5	AMBR	1	0.857142857142857	0	0	0	0	0	0	0	0	0	0	0	0	0	0	90	0	5	0	0	0	0	0	0	0	0	0	0	0	0	0	0	0	0	0	0	0	0	0	0	0	0	0	0
LB06	2009	18	0.833333333333333	AMBR	2	0.961538461538462	0	0	0	0	0	0	0	0	0	0	0	0	0	0	100	0	3	0	0	0	0	0	0	0	0	0	0	1	0	0	0	0	0	0	0	0	0	0	0	0	0	0	0
LB06	1988	1	-0.8	AMBR	1	0.005	0	0	0	50	0	0	0	0	0	0	0	0	0	0	0	0	0	0	0	0	0	0	0	0	0	0	0	0	0	0	0	0	0	0	0	0	0	0	0	0	0	0	0
LB06	1988	8	0.6	AMBR	3	0.409090909090909	0	0	0	30	0	0	0	0	0	0	0	0	0	0	90	0	70	0	0	0	0	0	0	30	0	0	0	0	0	0	0	0	0	0	0	0	0	0	0	0	0	0	0
LB06	2009	2	-0.846153846153846	AMBR	0	0.005	2	0	0	0	0	0	0	0	0	0	0	0	0	0	0	0	0	0	0	0	0	0	0	0	0	0	0	0	0	0	0	0	0	0	0	0	0	0	0	0	0	0	0
LB06	1988	5	0	AMBR	0	0.995	0	0	0	0	0	0	0	0	0	0	0	0	0	0	100	0	0	0	0	0	0	0	0	0	0	0	0	0	0	0	0	0	0	0	0	0	0	0	0	0	0	0	0
LB06	1988	6	0.2	AMBR	0	0.995	0	0	0	0	0	0	0	0	0	0	0	0	0	0	80	0	0	0	0	0	0	0	0	0	0	0	0	0	0	0	0	0	0	0	0	0	0	0	0	0	0	0	0
LB06	2009	17	0.666666666666667	AMBR	0	0.995	0	0	0	0	0	0	0	0	0	0	0	0	0	0	100	0	0	0	0	0	0	0	0	0	0	0	0	0	0	0	0	0	0	0	0	0	0	0	0	0	0	0	0
LB06	2009	19	1	AMBR	2	0.913978494623656	0	0	0	0	0	0	0	0	0	0	0	0	0	0	85	0	0	0	0	0	0	0	0	3	0	0	0	2	0	0	0	0	0	0	0	0	0	0	0	0	0	0	0
LB06	2009	15	0.333333333333333	AMBR	2	0.961538461538462	0	0	0	3	0	0	0	0	0	0	0	0	0	0	100	0	1	0	0	0	0	0	0	0	0	0	0	0	0	0	0	0	0	0	0	0	0	0	0	0	0	0	0
LB06	2009	11	-0.153846153846154	AMBR	0	0.995	0	0	0	0	0	0	0	0	0	0	0	0	0	0	17	0	0	0	0	0	0	0	0	0	0	0	0	0	0	0	0	0	0	0	0	0	0	0	0	0	0	0	0
LB06	2009	1	-0.923076923076923	AMBR	0	0.005	2	0	0	0	0	0	0	0	0	0	0	0	0	0	0	0	0	0	0	0	0	0	0	0	0	0	0	0	0	0	0	0	0	0	0	0	0	0	0	0	0	0	0
LB06	2009	9	-0.307692307692308	AMBR	0	0.995	0	0	0	0	0	0	0	0	0	0	0	0	0	0	5	0	0	0	0	0	0	0	0	0	0	0	0	0	0	0	0	0	0	0	0	0	0	0	0	0	0	0	0
LB06	2009	7	-0.461538461538462	AMBR	1	0.005	0	0	0	0	0	0	0	0	0	0	0	0	0	0	0	0	0	0	0	0	0	0	0	0	0	0	0	0	0	0	0	0	80	0	0	0	0	0	0	0	0	0	0
LB07	1988	10	1	AMBR	1	0.62962962962963	80	80	0	20	0	0	0	0	0	0	0	0	0	0	90	0	0	0	0	0	0	0	0	0	0	0	0	0	0	0	0	0	0	0	0	0	0	0	0	0	0	0	0
LB07	1988	1	-0.833333333333333	AMBR	2	0.005	0	0	0	30	0	0	0	0	0	0	0	0	0	0	0	0	0	0	0	0	0	0	0	0	0	0	0	0	0	0	0	0	90	0	0	0	0	0	0	0	0	0	0
LB07	1988	4	-0.333333333333333	AMBR	0	0.995	0	0	0	0	0	0	0	0	0	0	0	0	0	0	80	0	0	0	0	0	0	0	0	0	0	0	0	0	0	0	0	0	0	0	0	0	0	0	0	0	0	0	0
LB07	1988	8	0.5	AMBR	2	0.005	0	0	0	30	0	0	0	0	0	0	0	0	0	0	0	0	0	0	0	0	0	0	0	0	0	0	0	0	0	0	0	0	50	0	0	0	0	0	0	0	0	0	0
LB07	1988	9	0.75	AMBR	0	0.995	0	0	0	0	0	0	0	0	0	0	0	0	0	0	70	0	0	0	0	0	0	0	0	0	0	0	0	0	0	0	0	0	0	0	0	0	0	0	0	0	0	0	0
LB07	1988	6	0	AMBR	0	0.995	0	0	0	0	0	0	0	0	0	0	0	0	0	0	90	0	0	0	0	0	0	0	0	0	0	0	0	0	0	0	0	0	0	0	0	0	0	0	0	0	0	0	0
LB07	2009	5	-0.5	AMBR	1	0.005	0	0	0	0	0	0	0	0	0	0	0	0	0	0	0	0	0	0	0	0	0	0	0	0	0	0	0	0	0	0	0	0	15	0	0	0	0	0	0	0	0	0	0
LB07	2009	13	0.75	AMBR	2	0.677083333333333	0	0	0	0	0	0	0	0	0	0	0	0	0	0	65	0	25	0	0	0	0	0	0	0	0	0	0	0	0	0	0	0	5	0	0	0	0	0	0	0	0	0	0
LB07	2009	14	1	AMBR	2	0.865384615384615	0	0	0	0	0	0	0	0	0	0	0	0	0	0	45	0	2	0	0	0	0	0	0	0	0	5	0	0	0	0	0	0	0	0	0	0	0	0	0	0	0	0	0
LB07	1988	5	-0.166666666666667	AMBR	0	0.995	0	0	0	0	0	0	0	0	0	0	0	0	0	0	80	0	0	0	0	0	0	0	0	0	0	0	0	0	0	0	0	0	0	0	0	0	0	0	0	0	0	0	0
LB07	1988	2	-0.666666666666667	AMBR	1	0.005	0	0	0	0	0	0	0	0	0	0	0	0	0	0	0	0	0	0	0	0	0	0	0	0	0	0	0	0	0	0	0	0	70	0	0	0	0	0	0	0	0	0	0
LB07	2009	8	-0.2	AMBR	0	0.995	0	0	0	0	0	0	0	0	0	0	0	0	0	0	3	0	0	0	0	0	0	0	0	0	0	0	0	0	0	0	0	0	0	0	0	0	0	0	0	0	0	0	0
LB07	2009	12	0.5	AMBR	0	0.995	0	0	0	0	0	0	0	0	0	0	0	0	0	0	45	0	0	0	0	0	0	0	0	0	0	0	0	0	0	0	0	0	0	0	0	0	0	0	0	0	0	0	0
LB07	2009	10	0	AMBR	0	0.995	0	0	0	0	0	0	0	0	0	0	0	0	0	0	12	0	0	0	0	0	0	0	0	0	0	0	0	0	0	0	0	0	0	0	0	0	0	0	0	0	0	0	0
LB07	2009	9	-0.1	AMBR	0	0.995	0	0	0	0	0	0	0	0	0	0	0	0	0	0	45	0	0	0	0	0	0	0	0	0	0	0	0	0	0	0	0	0	0	0	0	0	0	0	0	0	0	0	0
LB07	2009	11	0.25	AMBR	1	0.925925925925926	0	0	0	0	0	0	0	0	0	0	0	0	0	0	50	0	4	0	0	0	0	0	0	0	0	0	0	0	0	0	0	0	0	0	0	0	0	0	0	0	0	0	0
LB08	1988	9	0.5	AMBR	2	0.555555555555556	0	30	0	50	0	0	0	0	0	0	0	0	0	0	70	0	30	0	0	0	0	0	0	0	0	0	0	0	0	0	0	0	0	0	0	0	0	0	0	0	0	0	0
LB08	1988	8	0	AMBR	1	0.583333333333333	0	0	0	0	0	0	0	0	0	0	0	0	0	0	70	0	50	0	0	0	0	0	0	0	0	0	0	0	0	0	0	0	0	0	0	0	0	0	0	0	0	0	0
LB08	1988	7	-0.125	AMBR	2	0.5	0	40	0	40	0	0	0	0	0	0	0	0	0	0	80	0	80	0	0	0	0	0	0	0	0	0	0	0	0	0	0	0	0	0	0	0	0	0	0	0	0	0	0
LB08	1988	5	-0.375	AMBR	1	0.636363636363636	0	0	0	40	0	0	0	0	0	0	0	0	0	0	70	0	0	0	0	0	0	0	0	0	0	0	0	0	0	0	0	0	0	0	0	0	0	0	0	0	0	0	0
LB08	1988	4	-0.5	AMBR	0	0.995	0	0	0	0	0	0	0	0	0	0	0	0	0	0	90	0	0	0	0	0	0	0	0	0	0	0	0	0	0	0	0	0	0	0	0	0	0	0	0	0	0	0	0
LB08	1988	6	-0.25	AMBR	2	0.4	0	0	0	0	0	0	0	0	0	0	0	0	0	0	60	0	40	0	0	0	0	0	0	50	0	0	0	0	0	0	0	0	0	0	0	0	0	0	0	0	0	0	0
LB08	1988	10	1	AMBR	1	0.6875	0	60	0	50	0	0	0	0	0	0	0	0	0	0	50	0	0	0	0	0	0	0	0	0	0	0	0	0	0	0	0	0	0	0	0	0	0	0	0	0	0	0	0
LB08	2009	15	0.833333333333333	AMBR	0	0.995	0	0	0	0	0	0	0	0	0	0	0	0	0	0	30	0	0	0	0	0	0	0	0	0	0	0	0	0	0	0	0	0	0	0	0	0	0	0	0	0	0	0	0
LB08	2009	10	0	AMBR	0	0.995	0	0	0	0	0	0	0	0	0	0	0	0	0	0	55	0	0	0	0	0	0	0	0	0	0	0	0	0	0	0	0	0	0	0	0	0	0	0	0	0	0	0	0
LB08	2009	11	0.166666666666667	AMBR	2	0.789473684210526	0	0	0	5	0	0	0	0	0	0	0	0	15	0	75	0	0	0	0	0	0	0	0	0	0	0	0	0	0	0	0	0	0	0	0	0	0	0	0	0	0	0	0
LB08	2009	13	0.5	AMBR	0	0.995	0	0	0	0	0	0	0	0	0	0	0	0	0	0	25	0	0	0	0	0	0	0	0	0	0	0	0	0	0	0	0	0	0	0	0	0	0	0	0	0	0	0	0
LB08	2009	6	-0.4	AMBR	0	0.995	0	0	0	0	0	0	0	0	0	0	0	0	0	0	5	0	0	0	0	0	0	0	0	0	0	0	0	0	0	0	0	0	0	0	0	0	0	0	0	0	0	0	0
LB08	2009	12	0.333333333333333	AMBR	1	0.928571428571429	0	0	0	0	0	0	0	0	0	0	0	0	1	0	13	0	0	0	0	0	0	0	0	0	0	0	0	0	0	0	0	0	0	0	0	0	0	0	0	0	0	0	0
LB08	2009	16	1	AMBR	0	0.995	0	0	0	0	0	0	0	0	0	0	0	0	0	0	18	0	0	0	0	0	0	0	0	0	0	0	0	0	0	0	0	0	0	0	0	0	0	0	0	0	0	0	0
LB08	2009	14	0.666666666666667	AMBR	0	0.995	0	0	0	0	0	0	0	0	0	0	0	0	0	0	30	0	0	0	0	0	0	0	0	0	0	0	0	0	0	0	0	0	0	0	0	0	0	0	0	0	0	0	0
LB09	1988	6	-0.4	AMBR	1	0.005	0	0	0	0	0	0	0	0	0	0	0	0	0	0	0	0	0	0	0	0	0	0	0	0	0	0	0	0	0	0	0	0	80	0	0	0	0	0	0	0	0	0	0
LB09	2009	5	-0.545454545454545	AMBR	0	0.995	0	0	0	0	0	0	0	0	0	0	0	0	0	0	4	0	0	0	0	0	0	0	0	0	0	0	0	0	0	0	0	0	0	0	0	0	0	0	0	0	0	0	0
LB09	1988	7	-0.3	AMBR	0	0.995	0	0	0	0	0	0	0	0	0	0	0	0	0	0	90	0	0	0	0	0	0	0	0	0	0	0	0	0	0	0	0	0	0	0	0	0	0	0	0	0	0	0	0
LB09	1988	1	-0.9	AMBR	1	0.005	0	0	0	70	0	0	0	0	0	0	0	0	0	0	0	0	0	0	0	0	0	0	0	0	0	0	0	0	0	0	0	0	0	0	0	0	0	0	0	0	0	0	0
LB09	2009	8	-0.272727272727273	AMBR	1	0.005	0	0	0	17	0	0	0	0	0	0	0	0	0	0	0	0	0	0	0	0	0	0	0	0	0	0	0	0	0	0	0	0	0	0	0	0	0	0	0	0	0	0	0
LB09	2009	9	-0.181818181818182	AMBR	0	0.995	0	0	0	0	0	0	0	0	0	0	0	0	0	0	53	0	0	0	0	0	0	0	0	0	0	0	0	0	0	0	0	0	0	0	0	0	0	0	0	0	0	0	0
LB09	2009	12	0.166666666666667	AMBR	0	0.995	0	0	0	0	0	0	0	0	0	0	0	0	0	0	21	0	0	0	0	0	0	0	0	0	0	0	0	0	0	0	0	0	0	0	0	0	0	0	0	0	0	0	0
LB09	2009	11	0	AMBR	0	0.995	0	0	0	0	0	0	0	0	0	0	0	0	0	0	10	0	0	0	0	0	0	0	0	0	0	0	0	0	0	0	0	0	0	0	0	0	0	0	0	0	0	0	0
LB09	2009	10	-0.0909090909090909	AMBR	0	0.995	0	0	0	0	0	0	0	0	0	0	0	0	0	0	53	0	0	0	0	0	0	0	0	0	0	0	0	0	0	0	0	0	0	0	0	0	0	0	0	0	0	0	0
LB09	1988	8	-0.2	AMBR	2	0.005	0	0	0	30	0	0	0	0	0	0	0	0	0	0	0	0	0	0	0	0	0	0	0	0	0	0	0	0	0	0	0	0	90	0	0	0	0	0	0	0	0	0	0
LB09	2009	16	0.833333333333333	AMBR	3	0.882352941176471	0	0	0	0	0	0	0	0	0	0	0	0	0	0	60	0	0	0	0	0	0	0	0	0	0	5	2	0	0	0	0	0	0	0	0	0	0	0	0	0	0	0	0
LB09	2009	14	0.5	AMBR	1	0.943396226415094	0	0	0	0	0	0	0	0	0	0	0	0	0	0	50	0	0	0	0	0	0	0	0	0	0	3	0	0	0	0	0	0	0	0	0	0	0	0	0	0	0	0	0
LB09	2009	17	1	AMBR	1	0.277777777777778	0	0	0	0	0	0	0	0	0	0	0	0	0	0	25	0	0	0	0	0	0	0	0	0	0	40	0	0	0	0	0	0	0	0	0	0	0	0	0	0	0	0	0
LB09	1988	10	0	AMBR	1	0.818181818181818	0	20	0	20	0	0	0	0	0	0	0	0	0	0	70	0	0	0	0	0	0	0	0	0	0	0	0	0	0	0	0	0	0	0	0	0	0	0	0	0	0	0	0
LB09	1988	3	-0.7	AMBR	2	0.005	0	0	0	40	0	0	0	0	0	0	0	0	0	0	0	0	0	0	0	0	0	0	0	0	0	0	0	0	0	0	0	0	80	0	0	0	0	0	0	0	0	0	0
LB09	1988	4	-0.6	AMBR	1	0.005	0	0	0	50	0	0	0	0	0	0	0	0	0	0	0	0	0	0	0	0	0	0	0	0	0	0	0	0	0	0	0	0	0	0	0	0	0	0	0	0	0	0	0
LB09	1988	9	-0.1	AMBR	0	0.995	0	100	0	0	0	0	0	0	0	0	0	0	0	0	50	0	0	0	0	0	0	0	0	0	0	0	0	0	0	0	0	0	0	0	0	0	0	0	0	0	0	0	0
LB09	1988	2	-0.8	AMBR	1	0.005	0	0	0	40	0	0	0	0	0	0	0	0	0	0	0	0	0	0	0	0	0	0	0	0	0	0	0	0	0	0	0	0	0	0	0	0	0	0	0	0	0	0	0
LB09	2009	13	0.333333333333333	AMBR	0	0.995	0	0	0	0	0	0	0	0	0	0	0	0	0	0	35	0	0	0	0	0	0	0	0	0	0	0	0	0	0	0	0	0	0	0	0	0	0	0	0	0	0	0	0
LB09	2009	7	-0.363636363636364	AMBR	0	0.995	0	0	0	0	0	0	0	0	0	0	0	0	0	0	17	0	0	0	0	0	0	0	0	0	0	0	0	0	0	0	0	0	0	0	0	0	0	0	0	0	0	0	0
LB09	2009	15	0.666666666666667	AMBR	1	0.411764705882353	0	0	0	0	0	0	0	0	0	0	0	0	0	0	35	0	0	0	0	0	0	0	0	0	0	50	0	0	0	0	0	0	0	0	0	0	0	0	0	0	0	0	0
LB1020	2009	10	-0.166666666666667	AMBR	0	0.995	0	0	0	0	0	0	0	0	0	0	0	0	0	0	35	0	0	0	0	0	0	0	0	0	0	0	0	0	0	0	0	0	0	0	0	0	0	0	0	0	0	0	0
LB1020	2009	17	0.714285714285714	AMBR	2	0.961538461538462	0	0	0	0	0	0	0	0	3	0	0	0	0	0	100	0	1	0	0	0	0	0	0	0	0	0	0	0	0	0	0	0	0	0	0	0	0	0	0	0	0	0	0
LB1020	2009	15	0.428571428571429	AMBR	0	0.995	0	0	0	0	0	0	0	0	0	0	0	0	0	0	95	0	0	0	0	0	0	0	0	0	0	0	0	0	0	0	0	0	0	0	0	0	0	0	0	0	0	0	0
LB1020	2009	13	0.142857142857143	AMBR	2	0.78125	0	0	0	3	0	0	0	0	0	0	0	0	0	0	100	0	15	0	0	0	0	0	0	0	0	0	0	0	0	0	0	0	0	0	0	0	0	0	0	0	0	0	0
LB1020	2009	6	-0.5	AMBR	0	0.995	0	0	0	0	0	0	0	0	0	0	0	0	0	0	45	0	0	0	0	0	0	0	0	0	0	0	0	0	0	0	0	0	0	0	0	0	0	0	0	0	0	0	0
LB1020	1988	10	1	AMBR	2	0.454545454545455	0	0	0	30	0	0	0	0	0	0	0	0	0	0	50	0	30	0	0	0	0	0	0	0	0	0	0	0	0	0	0	0	0	0	0	0	0	0	0	0	0	0	0
LB1020	1988	6	-0.142857142857143	AMBR	0	0.995	0	0	0	0	0	0	0	0	0	0	0	0	0	0	80	0	0	0	0	0	0	0	0	0	0	0	0	0	0	0	0	0	0	0	0	0	0	0	0	0	0	0	0
LB1020	1988	5	-0.285714285714286	AMBR	0	0.995	0	0	0	0	0	0	0	0	0	0	0	0	0	0	40	0	0	0	0	0	0	0	0	0	0	0	0	0	0	0	0	0	0	0	0	0	0	0	0	0	0	0	0
LB1020	1988	1	-0.857142857142857	AMBR	0	0.995	0	0	0	0	0	0	0	0	0	0	0	0	0	0	50	0	0	0	0	0	0	0	0	0	0	0	0	0	0	0	0	0	0	0	0	0	0	0	0	0	0	0	0
LB1020	1988	7	0	AMBR	0	0.995	0	0	0	0	0	0	0	0	0	0	0	0	0	0	90	0	0	0	0	0	0	0	0	0	0	0	0	0	0	0	0	0	0	0	0	0	0	0	0	0	0	0	0
LB1020	1988	9	0.666666666666667	AMBR	2	0.421052631578947	0	0	0	40	0	0	0	0	0	0	0	0	0	0	80	0	70	0	0	0	0	0	0	0	0	0	0	0	0	0	0	0	0	0	0	0	0	0	0	0	0	0	0
LB1020	1988	8	0.333333333333333	AMBR	0	0.995	0	0	0	0	0	0	0	0	0	0	0	0	0	0	90	0	0	0	0	0	0	0	0	0	0	0	0	0	0	0	0	0	0	0	0	0	0	0	0	0	0	0	0
LB1020	1988	4	-0.428571428571429	AMBR	0	0.995	0	100	0	0	0	0	0	0	0	0	0	0	0	0	0	0	0	0	0	0	0	0	0	0	0	0	0	0	0	0	0	0	0	0	0	0	0	0	0	0	0	0	0
LB1020	2009	18	0.857142857142857	AMBR	2	0.785123966942149	0	0	0	0	0	0	0	0	1	0	0	0	0	0	95	0	10	0	0	0	0	0	0	0	0	0	0	0	0	0	0	0	0	0	0	0	0	0	0	0	0	0	0
LB1020	2009	12	0	AMBR	1	0.980392156862745	0	0	0	2	0	0	0	0	0	0	0	0	0	0	100	0	0	0	0	0	0	0	0	0	0	0	0	0	0	0	0	0	0	0	0	0	0	0	0	0	0	0	0
LB1020	2009	11	-0.0833333333333333	AMBR	1	0.833333333333333	0	0	0	15	0	0	0	0	0	0	0	0	0	0	75	0	0	0	0	0	0	0	0	0	0	0	0	0	0	0	0	0	0	0	0	0	0	0	0	0	0	0	0
LB1020	2009	7	-0.416666666666667	AMBR	0	0.995	0	0	0	0	0	0	0	0	0	0	0	0	0	0	20	0	0	0	0	0	0	0	0	0	0	0	0	0	0	0	0	0	0	0	0	0	0	0	0	0	0	0	0
LB1020	2009	8	-0.333333333333333	AMBR	0	0.995	0	0	0	0	0	0	0	0	0	0	0	0	0	0	45	0	0	0	0	0	0	0	0	0	0	0	0	0	0	0	0	0	0	0	0	0	0	0	0	0	0	0	0
LB1020	2009	14	0.285714285714286	AMBR	2	0.900900900900901	0	0	0	3	0	0	0	0	0	0	0	0	0	0	100	0	8	0	0	0	0	0	0	0	0	0	0	0	0	0	0	0	0	0	0	0	0	0	0	0	0	0	0
LB1020	2009	19	1	AMBR	3	0.664335664335664	0	0	0	20	0	0	0	0	3	0	0	0	0	0	95	0	10	0	0	0	0	0	0	0	0	0	0	0	0	0	0	0	0	0	0	0	0	0	0	0	0	0	0
LB1020	2009	16	0.571428571428571	AMBR	3	0.531914893617021	0	0	0	0	0	0	0	0	5	0	0	0	0	0	100	0	10	0	0	0	0	0	0	0	0	0	0	3	0	0	0	0	0	0	0	0	0	0	0	0	0	0	0
LB1020	2009	9	-0.25	AMBR	0	0.995	0	0	0	0	0	0	0	0	0	0	0	0	0	0	40	0	0	0	0	0	0	0	0	0	0	0	0	0	0	0	0	0	0	0	0	0	0	0	0	0	0	0	0
LB11	2009	14	0.777777777777778	AMBR	0	0.995	0	0	0	0	0	0	0	0	0	0	0	0	0	0	35	0	0	0	0	0	0	0	0	0	0	0	0	0	0	0	0	0	0	0	0	0	0	0	0	0	0	0	0
LB11	2009	12	0.555555555555556	AMBR	0	0.995	0	0	0	0	0	0	0	0	0	0	0	0	0	0	41	0	0	0	0	0	0	0	0	0	0	0	0	0	0	0	0	0	0	0	0	0	0	0	0	0	0	0	0
LB11	2009	1	-0.857142857142857	AMBR	1	0.005	0	0	0	0	0	0	30	0	0	0	0	0	0	0	0	0	0	0	0	0	0	0	0	0	0	0	0	0	0	0	0	0	0	0	0	0	0	0	0	0	0	0	0
LB11	2009	15	0.888888888888889	AMBR	1	0.961538461538462	0	0	0	0	0	0	0	0	0	0	0	0	0	0	75	0	0	0	0	0	0	0	0	3	0	0	0	0	0	0	0	0	0	0	0	0	0	0	0	0	0	0	0
LB11	2009	13	0.666666666666667	AMBR	1	0.942857142857143	0	0	0	2	0	0	0	0	0	0	0	0	0	0	33	0	0	0	0	0	0	0	0	0	0	0	0	0	0	0	0	0	0	0	0	0	0	0	0	0	0	0	0
LB11	1988	8	0.666666666666667	AMBR	1	0.384615384615385	0	0	0	0	0	0	0	0	0	0	0	0	0	0	50	0	80	0	0	0	0	0	0	0	0	0	0	0	0	0	0	0	0	0	0	0	0	0	0	0	0	0	0
LB11	1988	3	-0.25	AMBR	0	0.995	0	80	0	0	0	0	0	0	0	0	0	0	0	0	40	0	0	0	0	0	0	0	0	0	0	0	0	0	0	0	0	0	0	0	0	0	0	0	0	0	0	0	0
LB11	2009	16	1	AMBR	2	0.922330097087379	0	0	0	0	0	0	0	0	3	0	0	0	0	0	95	0	5	0	0	0	0	0	0	0	0	0	0	0	0	0	0	0	0	0	0	0	0	0	0	0	0	0	0
LB11	1988	10	1	AMBR	1	0.375	0	0	0	0	0	0	0	0	0	0	0	0	0	0	30	0	50	0	0	0	0	0	0	0	0	0	0	0	0	0	0	0	0	0	0	0	0	0	0	0	0	0	0
LB11	1988	9	0.833333333333333	AMBR	0	0.995	0	50	0	0	0	0	0	0	0	0	0	0	0	0	50	0	0	0	0	0	0	0	0	0	0	0	0	0	0	0	0	0	0	0	0	0	0	0	0	0	0	0	0
LB11	1988	6	0.333333333333333	AMBR	3	0.409090909090909	0	0	0	40	0	0	0	0	0	0	0	0	0	0	90	0	60	0	0	0	0	0	0	30	0	0	0	0	0	0	0	0	0	0	0	0	0	0	0	0	0	0	0
LB11	1988	7	0.5	AMBR	2	0.277777777777778	0	0	0	0	0	0	0	0	0	0	0	0	0	0	50	0	80	0	0	0	0	0	0	50	0	0	0	0	0	0	0	0	0	0	0	0	0	0	0	0	0	0	0
LB11	1988	4	0	AMBR	0	0.995	0	0	0	0	0	0	0	0	0	0	0	0	0	0	70	0	0	0	0	0	0	0	0	0	0	0	0	0	0	0	0	0	0	0	0	0	0	0	0	0	0	0	0
LB11	1988	1	-0.75	AMBR	1	0.005	0	0	0	40	0	0	0	0	0	0	0	0	0	0	0	0	0	0	0	0	0	0	0	0	0	0	0	0	0	0	0	0	0	0	0	0	0	0	0	0	0	0	0
LB11	1988	2	-0.5	AMBR	0	0.995	0	0	0	0	0	0	0	0	0	0	0	0	0	0	40	0	0	0	0	0	0	0	0	0	0	0	0	0	0	0	0	0	0	0	0	0	0	0	0	0	0	0	0
LB11	2009	11	0.444444444444444	AMBR	0	0.995	0	0	0	0	0	0	0	0	0	0	0	0	0	0	20	0	0	0	0	0	0	0	0	0	0	0	0	0	0	0	0	0	0	0	0	0	0	0	0	0	0	0	0
LB11	2009	9	0.222222222222222	AMBR	0	0.995	0	0	0	0	0	0	0	0	0	0	0	0	0	0	55	0	0	0	0	0	0	0	0	0	0	0	0	0	0	0	0	0	0	0	0	0	0	0	0	0	0	0	0
LB11	2009	8	0.111111111111111	AMBR	1	0.909090909090909	0	0	0	6	0	0	0	0	0	0	0	0	0	0	60	0	0	0	0	0	0	0	0	0	0	0	0	0	0	0	0	0	0	0	0	0	0	0	0	0	0	0	0
LB11	2009	7	0	AMBR	0	0.995	0	0	0	0	0	0	0	0	0	0	0	0	0	0	5	0	0	0	0	0	0	0	0	0	0	0	0	0	0	0	0	0	0	0	0	0	0	0	0	0	0	0	0
LB11	2009	4	-0.428571428571429	AMBR	1	0.005	0	0	0	28	0	0	0	0	0	0	0	0	0	0	0	0	0	0	0	0	0	0	0	0	0	0	0	0	0	0	0	0	0	0	0	0	0	0	0	0	0	0	0
LB11	2009	10	0.333333333333333	AMBR	0	0.995	0	0	0	0	0	0	0	0	0	0	0	0	0	0	40	0	0	0	0	0	0	0	0	0	0	0	0	0	0	0	0	0	0	0	0	0	0	0	0	0	0	0	0
LB11	1988	5	0.166666666666667	AMBR	1	0.6	0	0	0	0	0	0	0	0	0	0	0	0	0	0	90	0	60	0	0	0	0	0	0	0	0	0	0	0	0	0	0	0	0	0	0	0	0	0	0	0	0	0	0
LB11	2009	6	-0.142857142857143	AMBR	0	0.995	0	0	0	0	0	0	0	0	0	0	0	0	0	0	55	0	0	0	0	0	0	0	0	0	0	0	0	0	0	0	0	0	0	0	0	0	0	0	0	0	0	0	0
LB12	2009	14	0.5	AMBR	1	0.952380952380952	0	0	0	0	0	0	0	0	0	0	0	0	0	0	100	0	5	0	0	0	0	0	0	0	0	0	0	0	0	0	0	0	0	0	0	0	0	0	0	0	0	0	0
LB12	1988	5	-0.5	AMBR	1	0.714285714285714	0	0	0	40	0	0	0	0	0	0	0	0	0	0	100	0	0	0	0	0	0	0	0	0	0	0	0	0	0	0	0	0	0	0	0	0	0	0	0	0	0	0	0
LB12	2009	8	-0.384615384615385	AMBR	1	0.005	0	0	0	0	0	0	0	0	0	0	0	0	0	0	0	0	0	0	0	0	0	0	0	0	0	0	0	0	0	0	0	0	10	0	0	0	0	0	0	0	0	0	0
LB12	2009	10	-0.230769230769231	AMBR	0	0.995	0	13	0	0	0	0	0	0	0	0	0	0	0	0	0	0	0	0	0	0	0	0	0	0	0	0	0	0	0	0	0	0	0	0	0	0	0	0	0	0	0	0	0
LB12	1988	10	0	AMBR	1	0.692307692307692	0	0	0	0	0	0	0	0	0	0	0	0	0	0	90	0	40	0	0	0	0	0	0	0	0	0	0	0	0	0	0	0	0	0	0	0	0	0	0	0	0	0	0
LB12	1988	7	-0.3	AMBR	0	0.995	0	0	0	0	0	0	0	0	0	0	0	0	0	0	60	0	0	0	0	0	0	0	0	0	0	0	0	0	0	0	0	0	0	0	0	0	0	0	0	0	0	0	0
LB12	1988	6	-0.4	AMBR	0	0.995	0	0	0	0	0	0	0	0	0	0	0	0	0	0	50	0	0	0	0	0	0	0	0	0	0	0	0	0	0	0	0	0	0	0	0	0	0	0	0	0	0	0	0
LB12	1988	9	-0.1	AMBR	1	0.6	0	0	0	0	0	0	0	0	40	0	0	0	0	0	60	0	0	0	0	0	0	0	0	0	0	0	0	0	0	0	0	0	0	0	0	0	0	0	0	0	0	0	0
LB12	2009	13	0	AMBR	0	0.995	0	0	0	0	0	0	0	0	0	0	0	0	0	0	100	0	0	0	0	0	0	0	0	0	0	0	0	0	0	0	0	0	0	0	0	0	0	0	0	0	0	0	0
LB12	2009	6	-0.538461538461538	AMBR	0	0.005	15	0	0	0	0	0	0	0	0	0	0	0	0	0	0	0	0	0	0	0	0	0	0	0	0	0	0	0	0	0	0	0	0	0	0	0	0	0	0	0	0	0	0
LB12	2009	11	-0.153846153846154	AMBR	0	0.995	0	0	0	0	0	0	0	0	0	0	0	0	0	0	7	0	0	0	0	0	0	0	0	0	0	0	0	0	0	0	0	0	0	0	0	0	0	0	0	0	0	0	0
LB12	1988	3	-0.7	AMBR	1	0.666666666666667	0	80	0	0	0	0	0	0	0	0	0	0	0	0	0	0	0	0	0	0	0	0	0	0	0	0	0	0	0	0	0	0	40	0	0	0	0	0	0	0	0	0	0
LB12	1988	4	-0.6	AMBR	0	0.995	0	90	0	0	0	0	0	0	0	0	0	0	0	0	100	0	0	0	0	0	0	0	0	0	0	0	0	0	0	0	0	0	0	0	0	0	0	0	0	0	0	0	0
LB12	2009	12	-0.0769230769230769	AMBR	0	0.995	0	0	0	0	0	0	0	0	0	0	0	0	0	0	55	0	0	0	0	0	0	0	0	0	0	0	0	0	0	0	0	0	0	0	0	0	0	0	0	0	0	0	0
LB12	2009	15	1	AMBR	1	0.005	0	0	0	0	0	0	0	0	0	0	0	0	0	0	0	0	15	0	0	0	0	0	0	0	0	0	0	0	0	0	0	0	0	0	0	0	0	0	0	0	0	0	0
LB12	1988	8	-0.2	AMBR	1	0.733333333333333	0	70	0	0	0	0	0	0	0	0	0	0	0	0	40	0	40	0	0	0	0	0	0	0	0	0	0	0	0	0	0	0	0	0	0	0	0	0	0	0	0	0	0
LB14	1988	5	0	AMBR	0	0.995	0	0	0	0	0	0	0	0	0	0	0	0	0	0	90	0	0	0	0	0	0	0	0	0	0	0	0	0	0	0	0	0	0	0	0	0	0	0	0	0	0	0	0
LB14	1988	9	0.8	AMBR	2	0.291666666666667	0	0	0	90	0	0	0	0	0	0	0	0	0	0	70	0	80	0	0	0	0	0	0	0	0	0	0	0	0	0	0	0	0	0	0	0	0	0	0	0	0	0	0
LB14	1988	8	0.6	AMBR	1	0.333333333333333	0	0	0	0	0	0	0	0	0	0	0	0	0	0	50	0	100	0	0	0	0	0	0	0	0	0	0	0	0	0	0	0	0	0	0	0	0	0	0	0	0	0	0
LB14	1988	10	1	AMBR	1	0.529411764705882	0	0	0	0	0	0	0	0	0	0	0	0	0	0	90	0	80	0	0	0	0	0	0	0	0	0	0	0	0	0	0	0	0	0	0	0	0	0	0	0	0	0	0
LB14	1988	7	0.4	AMBR	2	0.235294117647059	0	0	0	30	0	0	0	0	0	0	0	0	0	0	40	0	100	0	0	0	0	0	0	0	0	0	0	0	0	0	0	0	0	0	0	0	0	0	0	0	0	0	0
LB14	1988	1	-0.8	AMBR	1	0.005	0	0	0	0	0	0	0	0	0	0	0	0	0	0	0	0	0	0	0	0	0	0	0	0	0	0	0	0	0	0	0	0	100	0	0	0	0	0	0	0	0	0	0
LB14	2009	5	-0.583333333333333	AMBR	1	0.005	0	0	0	0	0	0	0	0	0	0	0	0	0	0	0	0	0	0	0	0	0	0	0	0	0	0	0	0	0	0	0	0	40	0	0	0	0	0	0	0	0	0	0
LB14	2009	15	0.6	AMBR	1	0.947368421052632	0	0	0	0	0	0	0	0	0	0	0	0	0	0	90	0	5	0	0	0	0	0	0	0	0	0	0	0	0	0	0	0	0	0	0	0	0	0	0	0	0	0	0
LB14	2009	9	-0.25	AMBR	0	0.995	0	0	0	0	0	0	0	0	0	0	0	0	0	0	85	0	0	0	0	0	0	0	0	0	0	0	0	0	0	0	0	0	0	0	0	0	0	0	0	0	0	0	0
LB14	1988	2	-0.6	AMBR	1	0.005	0	0	0	0	0	0	0	0	0	0	0	0	0	0	0	0	0	0	0	0	0	0	0	0	0	0	0	0	0	0	0	0	100	0	0	0	0	0	0	0	0	0	0
LB14	2009	14	0.4	AMBR	1	0.952380952380952	0	0	0	0	0	0	0	0	5	0	0	0	0	0	100	0	0	0	0	0	0	0	0	0	0	0	0	0	0	0	0	0	0	0	0	0	0	0	0	0	0	0	0
LB14	2009	7	-0.416666666666667	AMBR	1	0.005	0	0	0	30	0	0	0	0	0	0	0	0	0	0	0	0	0	0	0	0	0	0	0	0	0	0	0	0	0	0	0	0	0	0	0	0	0	0	0	0	0	0	0
LB14	2009	11	-0.0833333333333333	AMBR	0	0.978260869565217	1	0	0	0	0	0	0	0	0	0	0	0	0	0	45	0	0	0	0	0	0	0	0	0	0	0	0	0	0	0	0	0	0	0	0	0	0	0	0	0	0	0	0
LB14	2009	16	0.8	AMBR	1	0.842105263157895	0	0	0	0	0	0	0	0	0	0	0	0	0	0	80	0	15	0	0	0	0	0	0	0	0	0	0	0	0	0	0	0	0	0	0	0	0	0	0	0	0	0	0
LB14	2009	4	-0.666666666666667	AMBR	0	0.995	0	0	0	0	0	0	0	0	0	0	0	0	0	0	5	0	0	0	0	0	0	0	0	0	0	0	0	0	0	0	0	0	0	0	0	0	0	0	0	0	0	0	0
LB14	2009	17	1	AMBR	2	0.931372549019608	0	0	0	0	0	0	0	0	0	0	0	0	0	0	95	0	0	0	0	0	0	0	0	2	0	0	0	5	0	0	0	0	0	0	0	0	0	0	0	0	0	0	0
LB14	1988	6	0.2	AMBR	0	0.995	0	0	0	0	0	0	0	0	0	0	0	0	0	0	70	0	0	0	0	0	0	0	0	0	0	0	0	0	0	0	0	0	0	0	0	0	0	0	0	0	0	0	0
LB14	1988	3	-0.4	AMBR	1	0.005	0	0	0	70	0	0	0	0	0	0	0	0	0	0	0	0	0	0	0	0	0	0	0	0	0	0	0	0	0	0	0	0	0	0	0	0	0	0	0	0	0	0	0
LB14	1988	4	-0.2	AMBR	1	0.769230769230769	0	0	0	30	0	0	0	0	0	0	0	0	0	0	100	0	0	0	0	0	0	0	0	0	0	0	0	0	0	0	0	0	0	0	0	0	0	0	0	0	0	0	0
LB14	2009	8	-0.333333333333333	AMBR	0	0.995	0	0	0	0	0	0	0	0	0	0	0	0	0	0	90	0	0	0	0	0	0	0	0	0	0	0	0	0	0	0	0	0	0	0	0	0	0	0	0	0	0	0	0
LB14	2009	12	0	AMBR	0	0.995	0	0	0	0	0	0	0	0	0	0	0	0	0	0	30	0	0	0	0	0	0	0	0	0	0	0	0	0	0	0	0	0	0	0	0	0	0	0	0	0	0	0	0
LB14	2009	10	-0.166666666666667	AMBR	0	0.995	0	0	0	0	0	0	0	0	0	0	0	0	0	0	70	0	0	0	0	0	0	0	0	0	0	0	0	0	0	0	0	0	0	0	0	0	0	0	0	0	0	0	0
LB14	2009	13	0.2	AMBR	2	0.522388059701492	0	0	0	0	0	0	0	0	0	0	0	0	2	0	35	0	30	0	0	0	0	0	0	0	0	0	0	0	0	0	0	0	0	0	0	0	0	0	0	0	0	0	0
LB15	1988	8	0.714285714285714	AMBR	3	0.272727272727273	0	0	0	0	0	0	0	0	30	0	0	0	0	0	60	0	80	0	0	0	0	0	0	50	0	0	0	0	0	0	0	0	0	0	0	0	0	0	0	0	0	0	0
LB15	1988	9	0.857142857142857	AMBR	1	0.727272727272727	0	0	0	30	0	0	0	0	0	0	0	0	0	0	80	0	0	0	0	0	0	0	0	0	0	0	0	0	0	0	0	0	0	0	0	0	0	0	0	0	0	0	0
LB15	1988	10	1	AMBR	0	0.995	0	0	0	0	0	0	0	0	0	0	0	0	0	0	60	0	0	0	0	0	0	0	0	0	0	0	0	0	0	0	0	0	0	0	0	0	0	0	0	0	0	0	0
LB15	1988	2	-0.333333333333333	AMBR	0	0.995	0	0	0	0	0	0	0	0	0	0	0	0	0	0	70	0	0	0	0	0	0	0	0	0	0	0	0	0	0	0	0	0	0	0	0	0	0	0	0	0	0	0	0
LB15	1988	7	0.571428571428571	AMBR	3	0.210526315789474	0	0	0	0	0	0	0	0	0	0	0	0	0	0	40	0	50	0	0	0	0	0	0	60	0	0	0	40	0	0	0	0	0	0	0	0	0	0	0	0	0	0	0
LB15	1988	4	0.142857142857143	AMBR	0	0.995	0	0	0	0	0	0	0	0	0	0	0	0	0	0	80	0	0	0	0	0	0	0	0	0	0	0	0	0	0	0	0	0	0	0	0	0	0	0	0	0	0	0	0
LB15	1988	6	0.428571428571429	AMBR	1	0.615384615384615	0	0	0	0	0	0	0	0	0	0	0	0	0	0	80	0	50	0	0	0	0	0	0	0	0	0	0	0	0	0	0	0	0	0	0	0	0	0	0	0	0	0	0
LB15	1988	3	0	AMBR	0	0.995	0	0	0	0	0	0	0	0	0	0	0	0	0	0	100	0	0	0	0	0	0	0	0	0	0	0	0	0	0	0	0	0	0	0	0	0	0	0	0	0	0	0	0
LB15	1988	5	0.285714285714286	AMBR	1	0.615384615384615	0	0	0	0	0	0	0	0	0	0	0	0	0	0	80	0	50	0	0	0	0	0	0	0	0	0	0	0	0	0	0	0	0	0	0	0	0	0	0	0	0	0	0
LB2842	1988	4	0.142857142857143	AMBR	1	0.571428571428571	0	0	0	0	0	0	0	0	0	0	0	0	0	0	80	0	60	0	0	0	0	0	0	0	0	0	0	0	0	0	0	0	0	0	0	0	0	0	0	0	0	0	0
LB2842	1988	9	0.857142857142857	AMBR	1	0.666666666666667	0	0	0	0	0	0	0	0	0	0	0	0	0	0	100	0	50	0	0	0	0	0	0	0	0	0	0	0	0	0	0	0	0	0	0	0	0	0	0	0	0	0	0
LB2842	1988	6	0.428571428571429	AMBR	1	0.692307692307692	0	0	0	0	0	0	0	0	0	0	0	0	0	0	90	0	40	0	0	0	0	0	0	0	0	0	0	0	0	0	0	0	0	0	0	0	0	0	0	0	0	0	0
LB2842	1988	2	-0.333333333333333	AMBR	0	0.995	0	0	0	0	0	0	0	0	0	0	0	0	0	0	10	0	0	0	0	0	0	0	0	0	0	0	0	0	0	0	0	0	0	0	0	0	0	0	0	0	0	0	0
LB2842	1988	7	0.571428571428571	AMBR	1	0.588235294117647	0	0	0	0	0	0	0	0	0	0	0	0	0	0	100	0	70	0	0	0	0	0	0	0	0	0	0	0	0	0	0	0	0	0	0	0	0	0	0	0	0	0	0
LB2842	2009	5	0	AMBR	1	0.909090909090909	0	0	0	0	0	0	0	0	0	0	0	0	0	0	50	0	5	0	0	0	0	0	0	0	0	0	0	0	0	0	0	0	0	0	0	0	0	0	0	0	0	0	0
LB2842	1988	5	0.285714285714286	AMBR	1	0.625	0	0	0	0	0	0	0	0	0	0	0	0	0	0	100	0	60	0	0	0	0	0	0	0	0	0	0	0	0	0	0	0	0	0	0	0	0	0	0	0	0	0	0
LB2842	1988	8	0.714285714285714	AMBR	1	0.625	0	0	0	0	0	0	0	0	0	0	0	0	0	0	100	0	60	0	0	0	0	0	0	0	0	0	0	0	0	0	0	0	0	0	0	0	0	0	0	0	0	0	0
LB2842	2009	3	-0.333333333333333	AMBR	0	0.995	0	0	0	0	0	0	0	0	0	0	0	0	0	0	17	0	0	0	0	0	0	0	0	0	0	0	0	0	0	0	0	0	0	0	0	0	0	0	0	0	0	0	0
LB2842	2009	10	0.818181818181818	AMBR	2	0.769230769230769	0	0	0	0	0	0	0	0	25	0	0	0	0	0	100	0	0	0	0	0	0	0	0	5	0	0	0	0	0	0	0	0	0	0	0	0	0	0	0	0	0	0	0
LB2842	2009	8	0.454545454545455	AMBR	1	0.913461538461538	0	0	0	9	0	0	0	0	0	0	0	0	0	0	95	0	0	0	0	0	0	0	0	0	0	0	0	0	0	0	0	0	0	0	0	0	0	0	0	0	0	0	0
LB2842	1988	10	1	AMBR	2	0.714285714285714	0	0	0	20	0	0	0	0	0	0	0	0	0	0	100	0	20	0	0	0	0	0	0	0	0	0	0	0	0	0	0	0	0	0	0	0	0	0	0	0	0	0	0
LB2842	1988	3	0	AMBR	0	0.995	0	0	0	0	0	0	0	0	0	0	0	0	0	0	80	0	0	0	0	0	0	0	0	0	0	0	0	0	0	0	0	0	0	0	0	0	0	0	0	0	0	0	0
LB2842	2009	6	0.0909090909090909	AMBR	2	0.857142857142857	0	0	0	7	0	0	0	0	0	0	0	0	0	0	60	0	3	0	0	0	0	0	0	0	0	0	0	0	0	0	0	0	0	0	0	0	0	0	0	0	0	0	0
LB2842	2009	4	-0.111111111111111	AMBR	0	0.995	0	0	0	0	0	0	0	0	0	0	0	0	0	0	45	0	0	0	0	0	0	0	0	0	0	0	0	0	0	0	0	0	0	0	0	0	0	0	0	0	0	0	0
LB2842	2009	9	0.636363636363636	AMBR	3	0.490196078431373	0	0	0	11	0	0	0	0	5	0	0	0	0	0	75	0	0	0	0	0	0	0	0	2	0	0	0	0	0	0	0	0	0	0	0	0	0	0	0	0	0	0	0
LB2842	2009	7	0.272727272727273	AMBR	3	0.673076923076923	0	0	0	3	0	0	0	0	0	0	0	0	1	0	70	0	20	0	0	0	0	0	0	0	0	0	0	0	0	0	0	0	0	0	0	0	0	0	0	0	0	0	0
LB32	2009	5	-0.166666666666667	AMBR	0	0.995	0	0	0	0	0	0	0	0	0	0	0	0	0	0	95	0	0	0	0	0	0	0	0	0	0	0	0	0	0	0	0	0	0	0	0	0	0	0	0	0	0	0	0
LB32	2009	6	0	AMBR	1	0.9375	0	0	0	6	0	0	0	0	0	0	0	0	0	0	90	0	0	0	0	0	0	0	0	0	0	0	0	0	0	0	0	0	0	0	0	0	0	0	0	0	0	0	0
LB32	2009	8	0.333333333333333	AMBR	1	0.980392156862745	0	0	0	0	0	0	0	0	0	0	0	0	0	0	100	0	2	0	0	0	0	0	0	0	0	0	0	0	0	0	0	0	0	0	0	0	0	0	0	0	0	0	0
LB32	2009	10	0.666666666666667	AMBR	1	0.655737704918033	0	0	0	0	0	0	0	0	0	0	0	0	0	0	80	0	0	0	0	0	0	0	0	12	0	0	0	0	0	0	0	0	0	0	0	0	0	0	0	0	0	0	0
LB32	2009	7	0.166666666666667	AMBR	2	0.909090909090909	0	0	0	8	0	0	0	0	0	0	0	0	0	0	100	0	2	0	0	0	0	0	0	0	0	0	0	0	0	0	0	0	0	0	0	0	0	0	0	0	0	0	0
LB32	2009	4	-0.333333333333333	AMBR	1	0.8	0	0	0	0	0	0	0	0	0	0	0	0	0	0	80	0	20	0	0	0	0	0	0	0	0	0	0	0	0	0	0	0	0	0	0	0	0	0	0	0	0	0	0
LB32	2009	9	0.5	AMBR	1	0.99009900990099	0	0	0	0	0	0	0	0	0	0	0	0	0	0	100	0	0	0	0	0	0	0	0	1	0	0	0	0	0	0	0	0	0	0	0	0	0	0	0	0	0	0	0
LB32	1988	2	0	AMBR	0	0.995	0	0	0	0	0	0	0	0	0	0	0	0	0	0	70	0	0	0	0	0	0	0	0	0	0	0	0	0	0	0	0	0	0	0	0	0	0	0	0	0	0	0	0
LB32	1988	5	0.375	AMBR	0	0.995	0	0	0	0	0	0	0	0	0	0	0	0	0	0	70	0	0	0	0	0	0	0	0	0	0	0	0	0	0	0	0	0	0	0	0	0	0	0	0	0	0	0	0
LB32	1988	4	0.25	AMBR	0	0.995	0	0	0	0	0	0	0	0	0	0	0	0	0	0	60	0	0	0	0	0	0	0	0	0	0	0	0	0	0	0	0	0	0	0	0	0	0	0	0	0	0	0	0
LB32	1988	9	0.875	AMBR	1	0.692307692307692	0	0	0	0	0	0	0	0	0	0	0	0	0	0	90	0	0	0	0	0	0	0	0	0	0	0	0	40	0	0	0	0	0	0	0	0	0	0	0	0	0	0	0
LB32	1988	7	0.625	AMBR	1	0.4	0	0	0	0	0	0	0	0	0	0	0	0	0	0	60	0	90	0	0	0	0	0	0	0	0	0	0	0	0	0	0	0	0	0	0	0	0	0	0	0	0	0	0
LB32	1988	8	0.75	AMBR	1	0.666666666666667	0	0	0	0	0	0	0	0	0	0	0	0	0	0	80	0	40	0	0	0	0	0	0	0	0	0	0	0	0	0	0	0	0	0	0	0	0	0	0	0	0	0	0
LB32	1988	3	0.125	AMBR	0	0.995	0	0	0	0	0	0	0	0	0	0	0	0	0	0	70	0	0	0	0	0	0	0	0	0	0	0	0	0	0	0	0	0	0	0	0	0	0	0	0	0	0	0	0
LB32	1988	10	1	AMBR	2	0.555555555555556	0	0	0	0	0	0	0	0	0	0	0	0	0	0	100	0	50	0	0	0	0	0	0	0	0	0	0	30	0	0	0	0	0	0	0	0	0	0	0	0	0	0	0
LB32	1988	6	0.5	AMBR	1	0.666666666666667	0	0	0	0	0	0	0	0	0	0	0	0	0	0	100	0	50	0	0	0	0	0	0	0	0	0	0	0	0	0	0	0	0	0	0	0	0	0	0	0	0	0	0
LB35	2009	6	0	AMBR	0	0.995	0	0	0	0	0	0	0	0	0	0	0	0	0	0	45	0	0	0	0	0	0	0	0	0	0	0	0	0	0	0	0	0	0	0	0	0	0	0	0	0	0	0	0
LB35	2009	14	0.888888888888889	AMBR	1	0.95959595959596	0	0	0	0	0	0	0	0	0	0	0	0	0	0	95	0	2	0	0	0	0	0	0	0	0	0	0	0	0	0	0	0	0	0	0	0	0	0	0	0	0	0	0
LB35	2009	13	0.777777777777778	AMBR	1	0.909090909090909	0	0	0	0	0	0	0	0	0	0	0	0	0	0	100	0	10	0	0	0	0	0	0	0	0	0	0	0	0	0	0	0	0	0	0	0	0	0	0	0	0	0	0
LB35	2009	12	0.666666666666667	AMBR	1	0.970873786407767	0	0	0	0	0	0	0	0	0	0	0	0	0	0	100	0	3	0	0	0	0	0	0	0	0	0	0	0	0	0	0	0	0	0	0	0	0	0	0	0	0	0	0
LB35	1988	7	-0.3	AMBR	1	0.666666666666667	0	0	0	0	0	0	0	0	0	0	0	0	0	0	100	0	50	0	0	0	0	0	0	0	0	0	0	0	0	0	0	0	0	0	0	0	0	0	0	0	0	0	0
LB35	1988	3	-0.7	AMBR	1	0.533333333333333	0	0	0	0	0	0	0	0	0	0	0	0	0	0	80	0	70	0	0	0	0	0	0	0	0	0	0	0	0	0	0	0	0	0	0	0	0	0	0	0	0	0	0
LB35	2009	10	0.444444444444444	AMBR	2	0.606060606060606	0	0	0	4	0	0	0	0	0	0	0	0	0	0	60	0	35	0	0	0	0	0	0	0	0	0	0	0	0	0	0	0	0	0	0	0	0	0	0	0	0	0	0
LB35	2009	11	0.555555555555556	AMBR	1	0.947368421052632	0	0	0	0	0	0	0	0	0	0	0	0	0	0	90	0	5	0	0	0	0	0	0	0	0	0	0	0	0	0	0	0	0	0	0	0	0	0	0	0	0	0	0
LB35	1988	8	-0.2	AMBR	1	0.769230769230769	0	0	0	0	0	0	0	0	0	0	0	0	0	0	100	0	30	0	0	0	0	0	0	0	0	0	0	0	0	0	0	0	0	0	0	0	0	0	0	0	0	0	0
LB35	1988	2	-0.8	AMBR	0	0.995	0	0	0	0	0	0	0	0	0	0	0	0	0	0	40	0	0	0	0	0	0	0	0	0	0	0	0	0	0	0	0	0	0	0	0	0	0	0	0	0	0	0	0
LB35	1988	1	-0.9	AMBR	0	0.995	0	0	0	0	0	0	0	0	0	0	0	0	0	0	70	0	0	0	0	0	0	0	0	0	0	0	0	0	0	0	0	0	0	0	0	0	0	0	0	0	0	0	0
LB35	1988	4	-0.6	AMBR	0	0.995	0	0	0	0	0	0	0	0	0	0	0	0	0	0	50	0	0	0	0	0	0	0	0	0	0	0	0	0	0	0	0	0	0	0	0	0	0	0	0	0	0	0	0
LB35	2009	7	0.111111111111111	AMBR	0	0.995	0	0	0	0	0	0	0	0	0	0	0	0	0	0	1	0	0	0	0	0	0	0	0	0	0	0	0	0	0	0	0	0	0	0	0	0	0	0	0	0	0	0	0
LB35	1988	9	-0.1	AMBR	2	0.411764705882353	0	0	0	0	0	0	0	0	0	0	0	0	0	0	70	0	70	0	0	0	0	0	0	30	0	0	0	0	0	0	0	0	0	0	0	0	0	0	0	0	0	0	0
LB35	1988	5	-0.5	AMBR	1	0.777777777777778	0	0	0	0	0	0	0	0	0	0	0	0	0	0	70	0	0	0	0	0	0	0	0	0	0	20	0	0	0	0	0	0	0	0	0	0	0	0	0	0	0	0	0
LB35	1988	10	0	AMBR	1	0.909090909090909	0	0	0	0	0	0	0	0	0	0	0	0	0	0	100	0	0	0	0	0	0	0	0	0	0	0	0	10	0	0	0	0	0	0	0	0	0	0	0	0	0	0	0
LB35	1988	6	-0.4	AMBR	1	0.666666666666667	0	0	0	0	0	0	0	0	0	0	0	0	0	0	100	0	50	0	0	0	0	0	0	0	0	0	0	0	0	0	0	0	0	0	0	0	0	0	0	0	0	0	0
LB35	2009	15	1	AMBR	3	0.87962962962963	0	0	0	0	0	0	0	0	0	0	0	0	1	0	95	0	4	0	0	0	0	0	0	5	0	0	0	0	0	0	0	0	0	0	0	0	0	0	0	0	0	0	0
LB35	2009	4	-0.333333333333333	AMBR	1	0.005	0	0	0	1	0	0	0	0	0	0	0	0	0	0	0	0	0	0	0	0	0	0	0	0	0	0	0	0	0	0	0	0	0	0	0	0	0	0	0	0	0	0	0
LB35	2009	9	0.333333333333333	AMBR	0	0.995	0	0	0	0	0	0	0	0	0	0	0	0	0	0	2	0	0	0	0	0	0	0	0	0	0	0	0	0	0	0	0	0	0	0	0	0	0	0	0	0	0	0	0
LB35	2009	8	0.222222222222222	AMBR	0	0.995	0	0	0	0	0	0	0	0	0	0	0	0	0	0	47	0	0	0	0	0	0	0	0	0	0	0	0	0	0	0	0	0	0	0	0	0	0	0	0	0	0	0	0
LB36	1988	10	1	AMBR	1	0.533333333333333	0	0	0	0	0	0	0	0	0	0	0	0	0	0	80	0	70	0	0	0	0	0	0	0	0	0	0	0	0	0	0	0	0	0	0	0	0	0	0	0	0	0	0
LB36	1988	2	-0.6	AMBR	1	0.005	0	0	0	40	0	0	0	0	0	0	0	0	0	0	0	0	0	0	0	0	0	0	0	0	0	0	0	0	0	0	0	0	0	0	0	0	0	0	0	0	0	0	0
LB36	1988	6	0.2	AMBR	1	0.666666666666667	0	0	0	40	0	0	0	0	0	0	0	0	0	0	80	0	0	0	0	0	0	0	0	0	0	0	0	0	0	0	0	0	0	0	0	0	0	0	0	0	0	0	0
LB36	1988	8	0.6	AMBR	2	0.388888888888889	0	0	0	0	0	0	0	0	0	0	0	0	0	0	70	0	60	0	0	0	0	0	0	0	0	50	0	0	0	0	0	0	0	0	0	0	0	0	0	0	0	0	0
LB36	1988	9	0.8	AMBR	1	0.714285714285714	0	0	0	0	0	0	0	0	0	0	0	0	0	0	100	0	40	0	0	0	0	0	0	0	0	0	0	0	0	0	0	0	0	0	0	0	0	0	0	0	0	0	0
LB36	1988	7	0.4	AMBR	0	0.995	0	0	0	0	0	0	0	0	0	0	0	0	0	0	70	0	0	0	0	0	0	0	0	0	0	0	0	0	0	0	0	0	0	0	0	0	0	0	0	0	0	0	0
LB36	1988	1	-0.8	AMBR	1	0.005	0	0	0	40	0	0	0	0	0	0	0	0	0	0	0	0	0	0	0	0	0	0	0	0	0	0	0	0	0	0	0	0	0	0	0	0	0	0	0	0	0	0	0
LB36	1988	5	0	AMBR	1	0.7	0	0	0	30	0	0	0	0	0	0	0	0	0	0	70	0	0	0	0	0	0	0	0	0	0	0	0	0	0	0	0	0	0	0	0	0	0	0	0	0	0	0	0
LB36	1988	4	-0.2	AMBR	1	0.005	0	0	0	20	0	0	0	0	0	0	0	0	0	0	0	0	0	0	0	0	0	0	0	0	0	0	0	0	0	0	0	0	0	0	0	0	0	0	0	0	0	0	0
LB37	1988	6	-0.333333333333333	AMBR	0	0.995	0	0	0	0	0	0	0	0	0	0	0	0	0	0	100	0	0	0	0	0	0	0	0	0	0	0	0	0	0	0	0	0	0	0	0	0	0	0	0	0	0	0	0
LB37	1988	7	-0.222222222222222	AMBR	1	0.666666666666667	0	0	0	0	0	0	0	0	0	0	0	0	0	0	100	0	50	0	0	0	0	0	0	0	0	0	0	0	0	0	0	0	0	0	0	0	0	0	0	0	0	0	0
LB37	1988	4	-0.555555555555556	AMBR	0	0.995	0	0	0	0	0	0	0	0	0	0	0	0	0	0	40	0	0	0	0	0	0	0	0	0	0	0	0	0	0	0	0	0	0	0	0	0	0	0	0	0	0	0	0
LB37	2009	7	-0.416666666666667	AMBR	0	0.995	0	0	0	0	0	0	0	0	0	0	0	0	0	0	50	0	0	0	0	0	0	0	0	0	0	0	0	0	0	0	0	0	0	0	0	0	0	0	0	0	0	0	0
LB37	2009	8	-0.333333333333333	AMBR	2	0.845070422535211	0	0	0	0	0	0	0	0	0	0	0	0	0	0	60	0	3	0	0	0	0	0	0	8	0	0	0	0	0	0	0	0	0	0	0	0	0	0	0	0	0	0	0
LB37	2009	5	-0.583333333333333	AMBR	0	0.995	0	0	0	0	0	0	0	0	0	0	0	0	0	0	30	0	0	0	0	0	0	0	0	0	0	0	0	0	0	0	0	0	0	0	0	0	0	0	0	0	0	0	0
LB37	2009	6	-0.5	AMBR	1	0.928571428571429	0	0	0	0	0	0	0	0	0	0	0	0	0	0	65	0	5	0	0	0	0	0	0	0	0	0	0	0	0	0	0	0	0	0	0	0	0	0	0	0	0	0	0
LB37	2009	12	0	AMBR	2	0.925925925925926	0	0	0	0	0	0	0	0	0	0	0	0	0	0	100	0	0	0	0	0	0	0	0	5	0	0	0	3	0	0	0	0	0	0	0	0	0	0	0	0	0	0	0
LB37	2009	10	-0.166666666666667	AMBR	4	0.87378640776699	0	0	0	0	0	0	0	0	0	0	0	0	2	0	90	0	0	0	0	0	0	0	0	8	3	0	0	0	0	0	0	0	0	0	0	0	0	0	0	0	0	0	0
LB37	1988	10	1	AMBR	1	0.5625	0	0	0	0	0	0	0	0	0	0	0	0	0	0	90	0	70	0	0	0	0	0	0	0	0	0	0	0	0	0	0	0	0	0	0	0	0	0	0	0	0	0	0
LB37	2009	9	-0.25	AMBR	3	0.754716981132076	0	0	1	0	0	0	0	0	0	0	0	0	0	0	40	0	10	0	0	0	0	0	0	2	0	0	0	0	0	0	0	0	0	0	0	0	0	0	0	0	0	0	0
LB37	2009	13	1	AMBR	4	0.769230769230769	0	0	3	0	0	0	0	0	1	0	0	0	8	0	70	0	0	0	0	0	0	0	0	6	0	0	0	0	0	0	0	0	0	0	0	0	0	0	0	0	0	0	0
LB37	1988	8	-0.111111111111111	AMBR	0	0.995	0	0	0	0	0	0	0	0	0	0	0	0	0	0	100	0	0	0	0	0	0	0	0	0	0	0	0	0	0	0	0	0	0	0	0	0	0	0	0	0	0	0	0
LB37	1988	2	-0.777777777777778	AMBR	0	0.995	0	0	0	0	0	0	0	0	0	0	0	0	0	0	40	0	0	0	0	0	0	0	0	0	0	0	0	0	0	0	0	0	0	0	0	0	0	0	0	0	0	0	0
LB37	1988	5	-0.444444444444444	AMBR	0	0.995	0	0	0	0	0	0	0	0	0	0	0	0	0	0	70	0	0	0	0	0	0	0	0	0	0	0	0	0	0	0	0	0	0	0	0	0	0	0	0	0	0	0	0
LB37	1988	9	0	AMBR	1	0.888888888888889	0	0	0	0	0	0	0	0	0	0	0	0	0	0	80	0	10	0	0	0	0	0	0	0	0	0	0	0	0	0	0	0	0	0	0	0	0	0	0	0	0	0	0
LB49	1988	4	-0.428571428571429	AMBR	0	0.995	0	0	0	0	0	0	0	0	0	0	0	0	0	0	80	0	0	0	0	0	0	0	0	0	0	0	0	0	0	0	0	0	0	0	0	0	0	0	0	0	0	0	0
LB49	2009	12	0.588235294117647	AMBR	0	0.995	0	0	0	0	0	0	0	0	0	0	0	0	0	0	77	0	0	0	0	0	0	0	0	0	0	0	0	0	0	0	0	0	0	0	0	0	0	0	0	0	0	0	0
LB49	2009	11	0.529411764705882	AMBR	0	0.995	0	0	0	0	0	0	0	0	0	0	0	0	0	0	65	0	0	0	0	0	0	0	0	0	0	0	0	0	0	0	0	0	0	0	0	0	0	0	0	0	0	0	0
LB49	2009	13	0.647058823529412	AMBR	0	0.995	0	0	0	0	0	0	0	0	0	0	0	0	0	0	40	0	0	0	0	0	0	0	0	0	0	0	0	0	0	0	0	0	0	0	0	0	0	0	0	0	0	0	0
LB49	2009	15	0.764705882352941	AMBR	1	0.714285714285714	0	0	0	0	0	0	0	0	0	0	0	0	0	0	10	0	4	0	0	0	0	0	0	0	0	0	0	0	0	0	0	0	0	0	0	0	0	0	0	0	0	0	0
LB49	2009	5	0.176470588235294	AMBR	1	0.005	0	0	0	3	0	0	0	0	0	0	0	0	0	0	0	0	0	0	0	0	0	0	0	0	0	0	0	0	0	0	0	0	0	0	0	0	0	0	0	0	0	0	0
LB49	2009	16	0.823529411764706	AMBR	0	0.995	0	0	0	0	0	0	0	0	0	0	0	0	0	0	19	0	0	0	0	0	0	0	0	0	0	0	0	0	0	0	0	0	0	0	0	0	0	0	0	0	0	0	0
LB49	2009	14	0.705882352941177	AMBR	0	0.995	0	0	0	0	0	0	0	0	0	0	0	0	0	0	43	0	0	0	0	0	0	0	0	0	0	0	0	0	0	0	0	0	0	0	0	0	0	0	0	0	0	0	0
LB49	2009	6	0.235294117647059	AMBR	1	0.005	0	0	0	2	0	0	0	0	0	0	0	0	0	0	0	0	0	0	0	0	0	0	0	0	0	0	0	0	0	0	0	0	0	0	0	0	0	0	0	0	0	0	0
LB49	2009	18	0.941176470588235	AMBR	0	0.995	0	0	0	0	0	0	0	0	0	0	0	0	0	0	14	0	0	0	0	0	0	0	0	0	0	0	0	0	0	0	0	0	0	0	0	0	0	0	0	0	0	0	0
LB49	2009	17	0.882352941176471	AMBR	0	0.995	0	0	0	0	0	0	0	0	0	0	0	0	0	0	25	0	0	0	0	0	0	0	0	0	0	0	0	0	0	0	0	0	0	0	0	0	0	0	0	0	0	0	0
LB49	1988	7	0	AMBR	0	0.995	0	0	0	0	0	0	0	0	0	0	0	0	0	0	90	0	0	0	0	0	0	0	0	0	0	0	0	0	0	0	0	0	0	0	0	0	0	0	0	0	0	0	0
LB49	1988	1	-0.857142857142857	AMBR	1	0.005	60	0	0	30	0	0	0	0	0	0	0	0	0	0	0	0	0	0	0	0	0	0	0	0	0	0	0	0	0	0	0	0	0	0	0	0	0	0	0	0	0	0	0
LB49	1988	6	-0.142857142857143	AMBR	0	0.995	0	0	0	0	0	0	0	0	0	0	0	0	0	0	90	0	0	0	0	0	0	0	0	0	0	0	0	0	0	0	0	0	0	0	0	0	0	0	0	0	0	0	0
LB49	1988	8	0.333333333333333	AMBR	1	0.583333333333333	0	0	0	50	0	0	0	0	0	0	0	0	0	0	70	0	0	0	0	0	0	0	0	0	0	0	0	0	0	0	0	0	0	0	0	0	0	0	0	0	0	0	0
LB49	1988	9	0.666666666666667	AMBR	0	0.995	0	0	0	0	0	0	0	0	0	0	0	0	0	0	70	0	0	0	0	0	0	0	0	0	0	0	0	0	0	0	0	0	0	0	0	0	0	0	0	0	0	0	0
LB49	1988	2	-0.714285714285714	AMBR	0	0.995	0	30	0	0	0	0	0	0	0	0	0	0	0	0	0	0	0	0	0	0	0	0	0	0	0	0	0	0	0	0	0	0	0	0	0	0	0	0	0	0	0	0	0
LB49	1988	10	1	AMBR	0	0.995	0	0	0	0	0	0	0	0	0	0	0	0	0	0	70	0	0	0	0	0	0	0	0	0	0	0	0	0	0	0	0	0	0	0	0	0	0	0	0	0	0	0	0
[truncated: 19 more columns]
