# Supplementary material for: Invasive Congeners Differ in Successional Impacts across Space and Time
Source: PLoS One. 2015 Feb 6;10(2):e0117283. doi: 10.1371/journal.pone.0117283 (PMC4319750; doi:10.1371/journal.pone.0117283)
Supplement: S7 Appendix. — (ZIP) [file pone.0117283.s007.zip › metadata/decadal.study.metadata.csv]

Column	Description
site_id	name of site, see SI1 for additional details
year	year sampled, either 1988 or 2009
quadrat	the number of the quadrat within a transect, increases from dune toe to heel
dune.gradient	index of where along foredune the quadrat lies, ranges from -1 to 1, 0 is crest
dominant.ammophila	Ammophila species with >50% cover for the transect and year
rich	number of total species excluding Ammophila
relative.ammophila.cover	raw Ammophila cover (both species) divided by the total plant cover
remaining colums	raw percent cover of individual species, see chronosequence.species.list for species code information
